# Supplementary material for: Epidemiological and clinical features of children with the Omicron BA.5.2 subvariant in Guangzhou
Source: Signal Transduct Target Ther. 2023 Apr 26;8:163. doi: 10.1038/s41392-023-01372-0 (PMC10130145; doi:10.1038/s41392-023-01372-0)
Supplement: Supplementary file 2 — Dataset 1-7 [file 41392_2023_1372_MOESM2_ESM.xlsx]

## Sheet: Fig.1B&C&D&E&F
						Fig.1C	Fig.1B	Fig.1D									Fig.1E	Fig.1F
Number	Gender	Age	Admission	Discharge	Days	Classification	Doses of Vaccination	Fever	Cough	Expectoration	Throat discomfort	Headache	Muscle or joint pain	Tiredness	Hyposmia	Diarrhea	Tmax	Fever Duration (day)
ch001	Male	0	2022-10-21 17:56:00	2022-11-03 09:13:00	13	Mild	0	1	0	0	0	0	0	0	0	0	38.8	2
ch002	Male	0	2022-10-24 18:10:00	2022-11-09 09:21:00	16	Mild	0	1	0	0	0	0	0	0	0	0	39.3	2
ch003	Female	0	2022-11-01	2022-11-28	27	Asymptomatic	0	0	0	0	0	0	0	0	0	0	0	0
ch004	Male	0	2022-11-05	2022-11-27	22	Mild	0	1	1	1	0	0	0	0	0	0	39.2	3
ch005	Female	0	2022-11-07	2022-11-21	14	Mild	0	1	1	1	0	0	0	1	0	0	37.7	1
ch006	Female	0	2022-11-07	2022-11-24	17	Mild	0	1	0	0	0	0	0	0	0	0	39	1
ch007	Male	0	2022-11-07 19:57:00	2022-11-18 09:18:00	11	Mild	0	1	1	0	0	0	0	0	0	0	38.5	1
ch008	Male	0	2022-11-08	2022-11-28	20	Mild	0	1	1	0	0	0	0	0	0	0	39	2
ch009	Male	0	2022-11-08	2022-11-23	15	Mild	0	1	1	0	0	0	0	0	0	0	39.6	2
ch010	Male	0	2022-11-08	2022-11-22	14	Mild	0	0	0	0	1	0	0	0	0	0	0	0
ch011	Male	0	2022-11-09	2022-11-23	14	Mild	0	0	0	0	0	0	0	0	0	0	0	0
ch012	Male	0	2022-11-09	2022-12-01	22	Asymptomatic	0	0	0	0	0	0	0	0	0	0	0	0
ch013	Male	0	2022-11-10	2022-11-25	15	Mild	0	1	0	0	0	0	0	0	0	0	38.6	2
ch014	Male	0	2022-11-11	2022-11-21	10	Mild	0	1	1	1	0	0	0	0	0	0	39.2	2
ch015	Female	0	2022-11-11	2022-11-30	19	Mild	0	1	1	0	0	0	0	0	0	0	38	1
ch016	Male	0	2022-11-12	2022-11-25	13	Asymptomatic	0	0	0	0	0	0	0	0	0	0	0	0
ch017	Male	0	2022-11-12	2022-11-26	14	Mild	0	0	1	0	0	0	0	0	0	0	0	0
ch018	Female	0	2022-11-12	2022-11-29	17	Mild	0	1	1	1	0	0	0	0	0	1	37.4	1
ch019	Male	0	2022-11-13	2022-11-27	14	Asymptomatic	0	0	0	0	0	0	0	0	0	0	0	0
ch020	Male	0	2022-11-13	2022-11-23	10	Mild	0	0	1	1	0	0	0	0	0	0	0	0
ch021	Female	0	2022-11-13	2022-11-22	9	Mild	0	0	0	0	0	0	0	0	0	0	0	0
ch022	Female	0	2022-11-14	2022-12-01	17	Mild	0	0	1	1	0	0	0	0	0	0	0	0
ch023	Female	0	2022-11-14	2022-12-02	18	Mild	0	1	1	0	0	0	0	0	0	0	38.8	2
ch024	Male	0	2022-11-14	2022-12-02	18	Mild	0	1	1	1	0	0	0	0	0	0	37.8	3
ch025	Male	0	2022-11-14	2022-12-01	17	Mild	0	1	1	0	0	0	0	0	0	0	39.1	2
ch026	Male	0	2022-11-14	2022-11-29	15	Mild	0	1	1	0	0	0	0	0	0	0	37.9	1
ch027	Female	0	2022-11-14	2022-11-25	11	Mild	0	1	0	0	0	0	0	0	0	1	38.3	3
ch028	Female	0	2022-11-14	2022-11-23	9	Mild	0	1	1	1	0	0	0	1	0	1	39.4	2
ch029	Female	0	2022-11-14	2022-11-25	11	Mild	0	1	0	0	0	0	0	0	0	0	39	3
ch030	Female	0	2022-11-15	2022-11-30	15	Asymptomatic	0	0	0	0	0	0	0	0	0	0	0	0
ch031	Female	0	2022-11-15	2022-12-02	17	Mild	0	1	1	1	0	0	0	0	0	0	39.2	4
ch032	Male	0	2022-11-16	2022-11-29	13	Mild	0	0	1	1	0	0	0	0	0	0	0	0
ch033	Male	0	2022-11-16	2022-11-29	13	Mild	0	1	1	1	0	0	0	0	0	0	40	3
ch034	Male	0	2022-11-17	2022-11-28	11	Asymptomatic	0	0	0	0	0	0	0	0	0	0	0	0
ch035	Male	0	2022-11-17	2022-11-29	12	Mild	0	0	1	1	0	0	0	0	0	0	0	0
ch036	Male	0	2022-11-17	2022-12-04	17	Mild	0	0	1	1	0	0	0	0	0	0	0	0
ch037	Male	0	2022-11-17	2022-12-02	15	Mild	0	1	1	1	0	0	0	0	0	0	39.2	4
ch038	Male	0	2022-11-17	2022-12-03	16	Mild	0	0	0	0	0	0	0	0	0	0	0	0
ch039	Female	0	2022-11-18	2022-11-27	9	Mild	0	0	1	1	1	0	0	0	0	0	0	0
ch040	Female	0	2022-11-18	2022-11-29	11	Mild	0	1	0	0	0	0	0	0	0	0	38.7	2
ch041	Male	0	2022-11-19	2022-12-03	14	Mild	0	1	1	1	0	0	0	0	0	1	39	1
ch042	Male	0	2022-11-19	2022-12-02	13	Mild	0	1	1	0	0	0	0	0	0	0	38.4	2
ch043	Male	0	2022-11-19	2022-12-03	14	Mild	0	1	1	0	0	0	0	0	0	0	39	1
ch044	Male	0	2022-11-20	2022-12-03	13	Mild	0	1	1	0	1	0	0	0	0	1	39.4	3
ch045	Male	0	2022-11-20	2022-11-30	10	Mild	0	1	0	0	0	0	0	0	0	0	38.2	3
ch046	Female	0	2022-11-21	2022-12-03	12	Mild	0	0	1	0	0	0	0	0	0	0	0	0
ch047	Female	0	2022-11-22	2022-12-02	10	Mild	0	1	1	0	0	0	0	0	0	0	38.5	1
ch048	Female	0	2022-11-22	2022-12-04	12	Mild	0	1	1	0	0	0	0	0	0	0	38.2	1
ch049	Female	0	2022-11-22	2022-12-04	12	Mild	0	1	1	0	0	0	0	0	0	0	40	2
ch050	Female	0	2022-11-23	2022-12-02	9	Mild	0	1	1	1	0	0	0	0	0	1	不详	1
ch051	Male	0	2022-11-24	2022-12-02	8	Mild	0	1	1	1	0	0	0	0	0	0	不详	1
ch052	Male	0	2022-11-24	2022-12-05	11	Mild	0	0	1	0	0	0	0	0	0	0	0	0
ch053	Female	0	2022-11-24	2022-12-04	10	Mild	0	1	1	1	0	0	0	0	0	0	39	1
ch054	Male	0	2022-11-24	2022-12-02	8	Mild	0	1	1	0	0	0	0	0	0	0	38.3	1
ch055	Male	0	2022-11-25	2022-12-03	8	Mild	0	1	1	1	0	0	0	0	0	0	39.3	1
ch056	Male	0	2022-11-25	2022-12-04	9	Mild	0	1	1	1	0	0	0	0	0	0	40	2
ch057	Male	0	2022-11-26	2022-12-05	9	Mild	0	0	1	1	0	0	0	0	0	0	0	0
ch058	Female	0	2022-11-27	2022-11-29	2	Mild	0	0	1	0	0	0	0	0	0	0	0	0
ch059	Female	1	2022-10-15 01:05:00	2022-10-30 08:52:00	15	Asymptomatic	0	1	0	0	0	0	0	0	0	0	39.5	1
ch060	Male	1	2022-10-15 06:32:00	2022-10-30 09:03:00	15	Mild	0	1	1	0	0	0	0	0	0	0	39.5	2
ch061	Male	1	2022-10-17 14:26:00	2022-10-29	12	Mild	0	1	0	0	0	0	0	0	0	0	39.2	2
ch062	Male	1	2022-10-19 02:19:00	2022-11-02	14	Mild	0	1	0	0	0	0	0	0	0	0	39.2	1
ch063	Female	1	2022-10-20 03:25:00	2022-11-08 09:53:00	19	Asymptomatic	0	0	0	0	0	0	0	0	0	0	0	0
ch064	Female	1	2022-10-21 12:24:00	2022-11-09 08:29:00	19	Mild	0	0	1	1	0	0	0	0	0	0	0	0
ch065	Male	1	2022-10-21 21:57:00	2022-11-06 12:48:00	16	Mild	0	0	1	1	0	0	0	0	0	0	0	0
ch066	Female	1	2022-10-23 17:22:00	2022-11-07 08:43:00	15	Mild	0	1	0	0	0	0	0	0	0	0	39.2	2
ch067	Male	1	2022-10-23 23:35:00	2022-11-05 09:28:00	13	Mild	0	1	1	1	0	0	0	0	0	0	39.4	2
ch068	Male	1	2022-10-27 06:55:00	2022-11-07 11:52:00	11	Mild	3	0	1	1	0	0	0	0	0	0	0	0
ch069	Female	1	2022-10-27 17:54:00	2022-11-11 09:25:00	15	Mild	0	1	0	0	0	0	0	0	0	0	39.3	1
ch070	Male	1	2022-10-27 18:13:00	2022-11-07 09:15:00	11	Mild	0	1	0	0	0	0	0	1	0	0	出现发热	1
ch071	Male	1	2022-10-29 11:35:00	2022-11-10 09:34:00	12	Asymptomatic	0	0	0	0	0	0	0	0	0	0	0	0
ch072	Male	1	2022-10-29 14:17:00	2022-11-13 08:59:00	15	Mild	0	0	1	0	0	0	0	0	0	0	0	0
ch073	Female	1	2022-10-30	2022-11-22	23	Asymptomatic	0	0	0	0	0	0	0	0	0	0	0	0
ch074	Male	1	2022-10-31 06:52:00	2022-11-13 08:46:00	13	Mild	0	0	1	1	0	0	0	0	0	0	0	0
ch075	Male	1	2022-11-01 03:58:00	2022-11-16 09:23:00	15	Asymptomatic	0	0	0	0	0	0	0	0	0	0	0	0
ch076	Male	1	2022-11-01 07:11:00	2022-11-17 12:06:00	16	Mild	0	1	1	1	0	0	0	0	0	0	39.5	2
ch077	Female	1	2022-11-01 11:47:00	2022-11-18 09:47:00	17	Mild	0	1	0	0	0	0	0	0	0	0	39.5	2
ch078	Male	1	2022-11-01 23:21:00	2022-11-18 09:10:00	17	Asymptomatic	0	0	0	0	0	0	0	0	0	0	0	0
ch079	Male	1	2022-11-02 07:23:00	2022-11-15 08:20:00	13	Asymptomatic	0	0	0	0	0	0	0	0	0	0	0	0
ch080	Female	1	2022-11-02 19:02:00	2022-11-18 09:25:00	16	Mild	0	0	1	1	0	0	0	0	0	0	0	0
ch081	Female	1	2022-11-03 10:55:00	2022-11-15 09:13:00	12	Mild	0	1	0	0	0	0	0	0	0	0	39.2	2
ch082	Female	1	2022-11-04	2022-11-20	16	Mild	0	1	0	0	0	0	0	0	0	0	38	1
ch083	Male	1	2022-11-04 21:36:00	2022-11-15 09:04:00	11	Mild	0	1	1	0	0	0	0	0	0	1	40	4
ch084	Female	1	2022-11-04	2022-11-23	19	Mild	0	1	1	0	0	0	0	0	0	0	38.9	2
ch085	Male	1	2022-11-05	2022-11-20	15	Mild	0	1	1	0	0	0	0	0	0	0	38.9	1
ch086	Male	1	2022-11-05 20:04:00	2022-11-18 10:18:00	13	Asymptomatic	0	0	0	0	0	0	0	0	0	0	0	0
ch087	Male	1	2022-11-05	2022-11-22	17	Mild	0	1	1	1	0	0	0	0	0	0	39.5	3
ch088	Male	1	2022-11-06 00:27:00	2022-11-17 09:59:00	11	Mild	0	1	1	0	0	0	0	0	0	0	40	1
ch089	Female	1	2022-11-06	2022-11-19	13	Mild	0	1	1	1	0	0	0	0	0	0	39.4	2
ch090	Male	1	2022-11-06	2022-11-20	14	Mild	0	1	0	0	0	0	0	0	0	0	39.1	1
ch091	Male	1	2022-11-06	2022-11-20	14	Mild	0	1	1	0	0	0	0	0	0	0	39	2
ch092	Male	1	2022-11-06 20:25:00	2022-11-18 09:37:00	12	Mild	0	1	1	1	0	0	0	0	0	0	38.6	3
ch093	Female	1	2022-11-06	2022-11-29	23	Mild	0	1	0	0	0	0	0	0	0	0	39.9	2
ch094	Male	1	2022-11-07	2022-11-22	15	Asymptomatic	0	0	0	0	0	0	0	0	0	0	0	0
ch095	Female	1	2022-11-07	2022-11-25	18	Mild	0	1	0	0	0	0	0	0	0	0	38.5	1
ch096	Male	1	2022-11-07	2022-11-24	17	Mild	0	1	1	1	0	0	0	0	0	0	39.5	2
ch097	Male	1	2022-11-07 15:26:00	2022-11-17 09:44:00	10	Asymptomatic	0	0	0	0	0	0	0	0	0	0	0	0
ch098	Female	1	2022-11-07	2022-12-03	26	Mild	0	1	1	1	0	0	0	0	0	0	39.5	4
ch099	Male	1	2022-11-07	2022-11-20	13	Mild	0	1	0	0	0	0	0	0	0	0	40	2
ch100	Female	1	2022-11-08	2022-11-21	13	Asymptomatic	0	0	0	0	0	0	0	0	0	0	0	0
ch101	Male	1	2022-11-08	2022-11-19	11	Mild	0	0	1	1	0	0	0	0	0	0	0	0
ch102	Male	1	2022-11-09	2022-11-22	13	Mild	0	1	0	0	0	0	0	0	0	1	39	1
ch103	Male	1	2022-11-09	2022-11-28	19	Asymptomatic	0	0	0	0	0	0	0	0	0	0	0	0
ch104	Female	1	2022-11-10	2022-11-20	10	Mild	0	1	0	0	0	0	0	0	0	0	不详	2
ch105	Female	1	2022-11-10	2022-11-27	17	Mild	0	0	1	0	0	0	0	0	0	0	0	0
ch106	Female	1	2022-11-10	2022-11-22	12	Mild	0	1	1	0	0	0	0	0	0	0	39	2
ch107	Female	1	2022-11-12	2022-11-24	12	Mild	3	1	0	1	1	0	0	0	0	0	38.5	1
ch108	Female	1	2022-11-12	2022-11-26	14	Mild	0	0	1	0	0	0	0	0	0	0	0	0
ch109	Male	1	2022-11-13	2022-11-23	10	Mild	0	0	1	1	0	0	0	0	0	0	0	0
ch110	Male	1	2022-11-14	2022-11-27	13	Mild	0	0	1	0	1	0	0	0	0	0	0	0
ch111	Male	1	2022-11-14	2022-12-04	20	Mild	0	1	1	1	0	0	0	0	0	0	38.4	3
ch112	Female	1	2022-11-15	2022-12-01	16	Mild	0	1	1	1	1	0	0	0	0	0	39	3
ch113	Male	1	2022-11-15	2022-11-26	11	Mild	0	0	1	0	0	0	0	0	0	0	0	0
ch114	Female	1	2022-11-15	2022-11-26	11	Mild	0	1	1	1	0	0	0	0	0	0	40	3
ch115	Female	1	2022-11-15	2022-12-04	19	Mild	0	1	1	0	0	0	0	0	0	0	40	4
ch116	Female	1	2022-11-16	2022-12-02	16	Mild	0	1	1	0	0	0	0	0	0	0	39.4	3
ch117	Male	1	2022-11-17	2022-11-29	12	Asymptomatic	0	0	0	0	0	0	0	0	0	0	0	0
ch118	Female	1	2022-11-17	2022-11-25	8	Mild	0	0	1	1	0	0	0	0	0	0	0	0
ch119	Female	1	2022-11-17	2022-11-29	12	Mild	0	0	0	0	0	0	0	0	0	1	0	0
ch120	Male	1	2022-11-17	2022-11-29	12	Mild	0	1	1	0	0	0	0	0	0	0	37.7	1
ch121	Male	1	2022-11-17	2022-12-01	14	Mild	0	1	1	0	0	0	0	0	0	0	38.2	1
ch122	Male	1	2022-11-18	2022-11-26	8	Asymptomatic	0	0	0	0	0	0	0	0	0	0	0	0
ch123	Male	1	2022-11-18	2022-11-29	11	Mild	0	0	0	0	0	0	0	0	0	0	0	0
ch124	Male	1	2022-11-19	2022-11-29	10	Mild	0	1	0	0	0	0	0	0	0	0	40	1
ch125	Male	1	2022-11-19	2022-12-03	14	Mild	0	1	0	0	0	0	0	0	0	0	39	1
ch126	Female	1	2022-11-19	2022-12-04	15	Mild	0	1	1	0	0	0	0	0	0	0	37.5	1
ch127	Male	1	2022-11-21	2022-12-01	10	Mild	0	1	1	1	0	0	0	0	0	0	40.4	2
ch128	Male	1	2022-11-21	2022-12-04	13	Mild	0	1	1	1	0	0	0	0	0	0	38.5	1
ch129	Male	1	2022-11-21	2022-11-30	9	Mild	0	1	1	1	0	0	0	0	0	0	40	1
ch130	Male	1	2022-11-21	2022-12-01	10	Mild	0	1	1	0	0	0	0	0	0	0	39	2
ch131	Male	1	2022-11-21	2022-12-02	11	Mild	0	1	1	0	0	0	0	0	0	1	40	3
ch132	Female	1	2022-11-21	2022-12-04	13	Mild	0	0	0	0	0	0	0	0	0	0	0	0
ch133	Female	1	2022-11-22	2022-11-28	6	Mild	0	0	0	0	0	0	0	0	0	0	0	0
ch134	Female	1	2022-11-22	2022-12-03	11	Mild	0	0	1	0	0	0	0	0	0	0	0	0
ch135	Male	1	2022-11-22	2022-12-02	10	Mild	0	1	0	0	0	0	0	0	0	0	38.6	1
ch136	Male	1	2022-11-23	2022-12-02	9	Mild	0	1	0	0	0	0	0	0	0	0	40	1
ch137	Male	1	2022-11-23	2022-12-03	10	Mild	0	1	0	0	0	0	0	0	0	0	40.5	2
ch138	Male	1	2022-11-24	2022-12-02	8	Mild	0	0	0	0	0	0	0	0	0	1	0	0
ch139	Male	1	2022-11-24	2022-12-04	10	Mild	0	1	1	1	0	0	0	0	0	0	38.7	2
ch140	Male	1	2022-11-24	2022-12-02	8	Asymptomatic	0	0	0	0	0	0	0	0	0	0	0	0
ch141	Female	1	2022-11-24	2022-12-03	9	Mild	0	1	1	1	0	0	0	0	0	0	39.2	1
ch142	Female	1	2022-11-24	2022-12-03	9	Mild	0	1	1	0	0	0	0	0	0	0	38.8	1
ch143	Male	1	2022-11-24	2022-12-03	9	Mild	0	0	0	0	0	0	0	0	0	0	0	0
ch144	Female	1	2022-11-25	2022-12-03	8	Mild	0	1	1	1	0	0	0	0	0	0	39.3	1
ch145	Male	1	2022-11-25	2022-12-04	9	Mild	0	1	0	0	0	0	0	0	0	0	40	1
ch146	Female	1	2022-11-25	2022-12-04	9	Mild	0	1	0	0	0	1	1	0	0	0	38	1
ch147	Male	1	2022-11-25	2022-12-06	11	Mild	0	0	0	0	0	0	0	0	0	0	0	0
ch148	Male	1	2022-11-26	2022-12-05	9	Mild	0	0	1	0	0	0	0	0	0	1	0	0
ch149	Male	1	2022-11-26	2022-12-05	9	Mild	0	1	1	1	0	0	0	0	0	0	40.1	2
ch150	Female	1	2022-11-27	2022-12-04	7	Asymptomatic	0	0	0	0	0	0	0	0	0	0	0	0
ch151	Male	1	2022-11-27	2022-12-05	8	Mild	0	0	1	1	0	0	0	0	0	0	0	0
ch152	Male	1	2022-11-29	2022-12-05	6	Mild	0	0	1	1	0	0	0	0	0	0	0	0
ch153	Male	2	2022-10-17	2022-10-29	12	Mild	0	1	0	0	0	0	0	0	0	0	38.2	3
ch154	Female	2	2022-10-18	2022-10-30	12	Mild	0	1	0	0	0	0	0	0	0	0	39	3
ch155	Female	2	2022-10-19	2022-10-28	9	Asymptomatic	0	0	0	0	0	0	0	0	0	0	0	0
ch156	Male	2	2022-10-19 08:56:00	2022-11-05 09:29:00	17	Mild	0	1	1	0	0	0	0	0	0	0	40	2
ch157	Male	2	2022-10-19	2022-11-03	15	Mild	0	1	1	1	0	0	0	0	0	0	40	3
ch158	Female	2	2022-10-24 17:46:00	2022-11-08 09:37:00	15	Mild	0	1	0	0	0	0	0	0	0	0	38.9	2
ch159	Male	2	2022-10-25 16:36:00	2022-11-12 09:26:00	18	Mild	0	0	0	0	0	0	0	0	0	0	0	0
ch160	Female	2	2022-10-27 22:44:00	2022-11-10 09:18:00	14	Mild	0	1	1	0	1	0	0	0	0	0	39	3
ch161	Male	2	2022-10-29 04:19:00	2022-11-17 09:32:00	19	Mild	0	1	1	0	0	0	0	0	0	0	40.3	2
ch162	Male	2	2022-10-29 17:22:00	2022-11-16 09:56:00	18	Asymptomatic	0	0	0	0	0	0	0	0	0	0	0	0
ch163	Female	2	2022-10-31 04:56:00	2022-11-17 10:50:00	17	Mild	0	1	1	1	1	0	0	0	0	0	39.5	2
ch164	Female	2	2022-10-31 14:35:00	2022-11-14 10:30:00	14	Asymptomatic	0	0	0	0	0	0	0	0	0	0	0	0
ch165	Male	2	2022-10-31	2022-11-20	20	Mild	0	1	0	0	0	0	0	0	0	0	39	2
ch166	Female	2	2022-11-03	2022-11-23	20	Mild	0	1	1	1	0	0	0	0	0	0	38.7	2
ch167	Female	2	2022-11-03 15:15:00	2022-11-11 22:06:00	8	Mild	0	1	1	0	0	0	0	0	0	0	39.2	3
ch168	Female	2	2022-11-04 13:27:00	2022-11-17 13:03:00	13	Asymptomatic	0	0	0	0	0	0	0	0	0	0	0	0
ch169	Female	2	2022-11-05 01:13:00	2022-11-18 08:39:00	13	Mild	0	0	1	1	1	0	0	0	0	0	0	0
ch170	Female	2	2022-11-05	2022-11-26	21	Asymptomatic	0	0	0	0	0	0	0	0	0	0	0	0
ch171	Male	2	2022-11-06	2022-11-20	14	Mild	0	0	0	0	0	0	0	0	0	0	0	0
ch172	Male	2	2022-11-06	2022-11-21	15	Mild	0	1	1	0	1	0	0	0	0	0	39.8	2
ch173	Female	2	2022-11-07	2022-11-22	15	Mild	0	1	0	0	0	0	0	0	0	0	39.6	2
ch174	Female	2	2022-11-07	2022-11-19	12	Mild	0	1	0	0	0	0	0	0	0	0	不详	1
ch175	Female	2	2022-11-08	2022-11-20	12	Mild	0	1	0	0	0	0	0	0	0	0	38.4	1
ch176	Female	2	2022-11-09	2022-11-19	10	Asymptomatic	0	0	0	0	0	0	0	0	0	0	0	0
ch177	Male	2	2022-11-09	2022-11-23	14	Mild	0	1	1	0	0	0	0	0	0	0	39.8	2
ch178	Female	2	2022-11-09	2022-12-02	23	Asymptomatic	0	0	0	0	0	0	0	0	0	0	0	0
ch179	Female	2	2022-11-10	2022-11-20	10	Mild	0	1	0	0	0	0	0	1	0	0	39.8	4
ch180	Female	2	2022-11-10	2022-11-21	11	Mild	0	1	1	0	0	0	0	0	0	0	39.1	3
ch181	Male	2	2022-11-10	2022-11-20	10	Asymptomatic	0	0	0	0	0	0	0	0	0	0	0	0
ch182	Female	2	2022-11-11	2022-11-26	15	Mild	0	1	0	0	0	0	0	0	0	1	38.8	2
ch183	Female	2	2022-11-12	2022-11-24	12	Mild	0	1	0	0	0	0	0	0	0	0	42	2
ch184	Male	2	2022-11-12	2022-11-22	10	Mild	0	1	1	0	0	0	0	0	0	0	37.6	1
ch185	Female	2	2022-11-12	2022-11-21	9	Mild	0	0	1	0	0	0	0	0	0	0	0	0
ch186	Male	2	2022-11-13	2022-12-01	18	Mild	0	1	1	1	0	0	0	0	0	1	37.4	1
ch187	Male	2	2022-11-13	2022-11-28	15	Mild	0	1	1	0	0	0	0	0	0	0	39.4	2
ch188	Male	2	2022-11-14	2022-11-27	13	Mild	0	1	1	0	0	0	0	0	0	0	40	2
ch189	Male	2	2022-11-14	2022-11-30	16	Mild	0	0	1	0	0	0	0	0	0	0	0	0
ch190	Female	2	2022-11-15	2022-11-28	13	Mild	0	1	1	1	0	0	0	0	0	0	38.8	3
ch191	Female	2	2022-11-16	2022-11-27	11	Mild	0	0	1	0	0	0	0	0	0	0	0	0
ch192	Male	2	2022-11-17	2022-11-29	12	Mild	0	1	1	1	0	0	0	0	0	0	41	5
ch193	Female	2	2022-11-17	2022-12-03	16	Mild	0	1	1	1	0	0	0	0	0	0	39	1
ch194	Female	2	2022-11-17	2022-12-04	17	Mild	0	0	1	1	0	0	0	0	0	0	0	0
ch195	Female	2	2022-11-17	2022-12-02	15	Mild	0	1	1	1	1	0	0	0	0	0	39.5	3
ch196	Male	2	2022-11-17	2022-11-29	12	Mild	0	0	0	0	0	0	0	0	0	0	0	0
ch197	Male	2	2022-11-17	2022-11-29	12	Mild	0	0	0	0	0	0	0	0	0	0	0	0
ch198	Male	2	2022-11-18	2022-11-29	11	Mild	0	1	1	0	0	0	0	0	0	0	40.2	1
ch199	Female	2	2022-11-18	2022-11-26	8	Asymptomatic	0	0	0	0	0	0	0	0	0	0	0	0
ch200	Male	2	2022-11-18	2022-11-30	12	Asymptomatic	0	0	0	0	0	0	0	0	0	0	0	0
ch201	Male	2	2022-11-19	2022-11-30	11	Mild	0	0	1	1	0	0	0	0	0	0	0	0
ch202	Female	2	2022-11-19	2022-12-02	13	Mild	0	1	0	0	0	1	0	0	0	0	40	3
ch203	Female	2	2022-11-19	2022-11-30	11	Mild	0	0	0	0	0	0	0	0	0	0	0	0
ch204	Female	2	2022-11-19	2022-11-29	10	Mild	0	1	0	0	0	0	0	0	0	0	40.7	2
ch205	Female	2	2022-11-20	2022-12-02	12	Mild	0	1	1	0	0	0	0	0	0	0	39	2
ch206	Female	2	2022-11-20	2022-12-01	11	Mild	0	1	0	0	0	0	0	0	0	0	40	3
ch207	Male	2	2022-11-20	2022-12-04	14	Mild	0	1	0	0	0	0	0	0	0	1	39	1
ch208	Female	2	2022-11-20	2022-12-04	14	Mild	0	1	1	1	0	0	0	0	0	0	39.2	5
ch209	Female	2	2022-11-21	2022-11-29	8	Mild	0	1	1	1	0	0	0	0	0	0	39.2	1
ch210	Male	2	2022-11-22	2022-11-30	8	Mild	0	1	1	1	0	0	0	0	0	0	38.5	2
ch211	Male	2	2022-11-24	2022-12-02	8	Mild	0	0	1	0	0	0	0	0	0	0	0	0
ch212	Male	2	2022-11-24	2022-12-02	8	Mild	0	1	0	0	0	0	0	0	0	0	38.9	1
ch213	Male	2	2022-11-26	2022-12-04	8	Mild	0	1	1	1	0	0	0	0	0	0	39.6	1
ch214	Female	2	2022-11-26	2022-12-04	8	Mild	0	0	1	0	0	0	0	1	0	0	0	0
ch215	Male	2	2022-11-27	2022-12-06	9	Mild	0	1	1	1	0	0	0	0	0	0	40	5
ch216	Female	3	2022-10-14 09:42:00	2022-10-30	16	Mild	0	1	1	0	0	0	0	0	0	0	38.8	2
ch217	Male	3	2022-10-16	2022-11-04	19	Mild	0	1	1	0	1	0	0	0	0	0	40.6	3
ch218	Male	3	2022-10-17	2022-10-28	11	Mild	0	1	0	0	0	0	0	0	0	0	39	4
ch219	Male	3	2022-10-19	2022-10-27	8	Asymptomatic	0	0	0	0	0	0	0	0	0	0	0	0
ch220	Male	3	2022-10-20 04:21:00	2022-11-06 09:12:00	17	Mild	2	1	1	0	0	0	0	0	0	0	37.4	1
ch221	Male	3	2022-10-20 10:43:00	2022-11-09 08:49:00	20	Asymptomatic	0	0	0	0	0	0	0	0	0	0	0	0
ch222	Male	3	2022-10-20 19:56:00	2022-11-08 09:56:00	19	Mild	0	1	0	0	0	0	0	0	0	0	38.8	1
ch223	Male	3	2022-10-20	2022-11-02	13	Mild	2	1	1	0	1	0	0	0	0	0	40	4
ch224	Male	3	2022-10-29 12:36:00	2022-11-11 17:34:00	13	Mild	0	1	0	0	0	0	0	0	0	0	39.7	4
ch225	Male	3	2022-10-31 04:32:00	2022-11-12 08:32:00	12	Asymptomatic	0	0	0	0	0	0	0	0	0	0	0	0
ch226	Female	3	2022-11-01 04:28:00	2022-11-17 10:09:00	16	Mild	0	1	1	0	0	0	0	0	0	0	37.9	2
ch227	Female	3	2022-11-01 07:41:00	2022-11-16 08:30:00	15	Asymptomatic	0	0	0	0	0	0	0	0	0	0	0	0
ch228	Male	3	2022-11-02 12:25:00	2022-11-15 10:38:00	13	Mild	0	1	1	0	0	0	0	1	0	0	37.9	1
ch229	Male	3	2022-11-03 21:36:00	2022-11-16 09:31:00	13	Mild	0	1	1	0	0	1	0	0	0	0	42	3
ch230	Female	3	2022-11-05	2022-11-19	14	Asymptomatic	0	0	0	0	0	0	0	0	0	0	0	0
ch231	Male	3	2022-11-05	2022-11-21	16	Mild	2	1	0	0	0	0	0	0	0	0	39.2	3
ch232	Male	3	2022-11-05 16:41:00	2022-11-17 12:23:00	12	Mild	0	0	1	0	0	0	0	0	0	0	0	0
ch233	Male	3	2022-11-07	2022-11-19	12	Mild	0	1	1	1	0	0	0	0	0	0	39.3	1
ch234	Male	3	2022-11-08	2022-11-25	17	Mild	0	1	0	0	0	0	0	0	0	0	39.5	1
ch235	Female	3	2022-11-08 14:11:00	2022-11-17 09:49:00	9	Mild	0	1	0	0	0	0	0	0	0	0	38.6	1
ch236	Male	3	2022-11-09	2022-11-27	18	Asymptomatic	0	0	0	0	0	0	0	0	0	0	0	0
ch237	Male	3	2022-11-09	2022-11-28	19	Mild	0	1	1	1	0	0	0	0	0	0	39.1	2
ch238	Female	3	2022-11-10	2022-11-30	20	Mild	0	0	0	0	0	0	0	0	0	0	0	0
ch239	Male	3	2022-11-10	2022-11-26	16	Asymptomatic	0	0	0	0	0	0	0	0	0	0	0	0
ch240	Female	3	2022-11-12	2022-11-21	9	Mild	0	0	0	0	0	0	0	0	0	1	0	0
ch241	Female	3	2022-11-13	2022-11-21	8	Asymptomatic	0	0	0	0	0	0	0	0	0	0	0	0
ch242	Male	3	2022-11-13	2022-11-23	10	Mild	0	1	1	1	0	0	0	0	0	0	39.5	1
ch243	Male	3	2022-11-14	2022-11-27	13	Mild	0	1	1	1	0	0	0	0	0	0	38.5	1
ch244	Female	3	2022-11-14	2022-11-28	14	Mild	0	0	1	0	0	0	0	0	0	0	0	0
ch245	Female	3	2022-11-15	2022-11-23	8	Asymptomatic	0	0	0	0	0	0	0	0	0	0	0	0
ch246	Female	3	2022-11-15	2022-11-29	14	Mild	0	0	1	1	0	0	0	0	0	0	0	0
ch247	Female	3	2022-11-15	2022-11-24	9	Mild	0	1	1	1	0	0	0	0	0	0	39.4	4
ch248	Female	3	2022-11-17	2022-11-29	12	Asymptomatic	0	0	0	0	0	0	0	0	0	0	0	0
ch249	Female	3	2022-11-18	2022-11-26	8	Mild	2	0	1	0	0	0	0	0	0	0	0	0
ch250	Female	3	2022-11-18	2022-11-30	12	Asymptomatic	0	0	0	0	0	0	0	0	0	0	0	0
ch251	Male	3	2022-11-18	2022-11-30	12	Asymptomatic	0	0	0	0	0	0	0	0	0	0	0	0
ch252	Female	3	2022-11-19	2022-11-30	11	Mild	0	0	0	0	0	0	0	0	0	0	0	0
ch253	Male	3	2022-11-19	2022-12-03	14	Asymptomatic	0	0	0	0	0	0	0	0	0	0	0	0
ch254	Female	3	2022-11-19	2022-12-04	15	Mild	0	1	1	0	1	0	0	0	0	0	38.5	2
ch255	Male	3	2022-11-20	2022-11-27	7	Mild	0	1	1	1	0	0	0	0	0	0	39.8	1
ch256	Male	3	2022-11-23	2022-12-03	10	Mild	2	1	1	0	0	0	0	0	0	0	39	1
ch257	Female	3	2022-11-23	2022-12-01	8	Mild	2	0	1	0	0	0	0	0	0	0	0	0
ch258	Female	3	2022-11-25	2022-12-03	8	Asymptomatic	0	0	0	0	0	0	0	0	0	0	0	0
ch259	Female	3	2022-11-25	2022-12-02	7	Mild	0	1	0	0	0	0	0	0	0	0	38	1
ch260	Female	3	2022-11-25	2022-12-05	10	Mild	0	0	0	0	0	0	0	0	0	0	0	0
ch261	Male	3	2022-11-25	2022-12-04	9	Mild	0	1	1	0	1	0	0	0	0	0	39.6	1
ch262	Male	3	2022-11-26	2022-12-04	8	Mild	0	0	1	0	0	0	1	0	0	0	0	0
ch263	Male	3	2022-11-26	2022-12-04	8	Asymptomatic	0	0	0	0	0	0	0	0	0	0	0	0
ch264	Female	3	2022-11-27	2022-12-06	9	Mild	0	0	0	0	0	0	0	0	0	0	0	0
ch265	Male	3	2022-11-27	2022-12-05	8	Mild	0	0	0	0	0	0	0	0	0	0	0	0
ch266	Male	4	2022-10-03 15:10:00	2022-10-16 08:38:00	13	Mild	2	1	0	0	0	0	0	0	0	0	38.4	2
ch267	Female	4	2022-10-13 10:59:00	2022-10-23 09:29:00	10	Asymptomatic	2	0	0	0	0	0	0	0	0	0	0	0
ch268	Female	4	2022-10-15 16:47:00	2022-10-27	12	Asymptomatic	0	0	1	0	0	0	0	0	0	0	0	0
ch269	Female	4	2022-10-16	2022-11-02	17	Mild	2	0	1	0	1	0	0	0	0	0	0	0
ch270	Female	4	2022-10-16	2022-10-27	11	Mild	2	1	1	0	0	0	0	0	0	0	38.7	1
ch271	Male	4	2022-10-17	2022-10-29	12	Asymptomatic	2	0	0	0	0	0	0	0	0	0	0	0
ch272	Male	4	2022-10-18	2022-10-26 08:38:00	8	Asymptomatic	2	0	1	0	0	0	0	0	0	0	0	0
ch273	Male	4	2022-10-19	2022-11-04	16	Asymptomatic	3	0	0	0	0	0	0	0	0	0	0	0
ch274	Male	4	2022-10-19 12:26:00	2022-11-09 09:08:00	21	Mild	2	0	1	1	0	0	0	0	0	0	0	0
ch275	Male	4	2022-10-19	2022-11-03	15	Mild	2	1	0	0	0	0	0	0	0	0	38.7	1
ch276	Male	4	2022-10-19	2022-10-30	11	Mild	2	1	0	0	0	0	0	0	0	0	39.4	4
ch277	Female	4	2022-10-21 12:25:00	2022-11-09 08:37:00	19	Mild	2	0	1	0	0	0	0	0	0	0	0	0
ch278	Female	4	2022-10-23 00:04:00	2022-11-07 08:49:00	15	Asymptomatic	2	0	0	0	0	0	0	0	0	0	0	0
ch279	Female	4	2022-10-23 23:33:00	2022-11-05 09:30:00	13	Mild	2	1	1	1	0	0	0	0	0	0	39.2	2
ch280	Female	4	2022-10-21 22:30:00	2022-11-06 11:09:00	16	Mild	2	0	1	1	1	0	0	0	0	0	0	0
ch281	Female	4	2022-10-26 16:14:00	2022-11-06 12:38:00	11	Mild	2	1	1	0	0	0	0	0	0	0	38.5	1
ch282	Male	4	2022-10-28 19:56:00	2022-11-12 09:19:00	15	Asymptomatic	2	0	0	0	0	0	0	0	0	0	0	0
ch283	Male	4	2022-11-04 16:53:00	2022-11-13 08:15:00	9	Asymptomatic	2	0	0	0	0	0	0	0	0	0	0	0
ch284	Male	4	2022-11-04	2022-11-20	16	Mild	0	0	1	0	0	0	0	0	0	0	0	0
ch285	Female	4	2022-11-05 17:54:00	2022-11-16 09:21:00	11	Asymptomatic	2	0	0	0	0	0	0	0	0	0	0	0
ch286	Female	4	2022-11-07	2022-11-20	13	Mild	2	0	0	0	1	0	0	0	0	0	0	0
ch287	Female	4	2022-11-08	2022-11-28	20	Mild	2	0	1	0	0	1	1	0	0	0	0	0
ch288	Female	4	2022-11-09	2022-11-23	14	Mild	2	1	1	0	0	0	0	0	0	0	39	3
ch289	Female	4	2022-11-10	2022-11-19	9	Mild	0	1	0	0	0	0	0	0	0	0	39.3	2
ch290	Female	4	2022-11-11	2022-11-29	18	Mild	2	0	0	0	0	0	0	0	0	0	0	0
ch291	Male	4	2022-11-11	2022-11-29	18	Mild	2	0	0	0	0	0	0	0	0	0	0	0
ch292	Female	4	2022-11-11	2022-11-24	13	Mild	0	0	0	0	0	0	0	0	0	0	0	0
ch293	Female	4	2022-11-12	2022-11-21	9	Mild	0	0	0	0	1	0	0	0	0	0	0	0
ch294	Female	4	2022-11-12	2022-11-23	11	Mild	2	1	0	0	0	0	0	0	0	0	39.1	4
ch295	Male	4	2022-11-14	2022-11-22	8	Mild	3	0	1	0	0	0	0	0	0	0	0	0
ch296	Female	4	2022-11-14	2022-12-01	17	Mild	0	0	1	0	0	0	0	0	0	0	0	0
ch297	Female	4	2022-11-14	2022-12-02	18	Mild	0	0	1	1	0	0	0	0	0	0	0	0
ch298	Male	4	2022-11-14	2022-12-04	20	Mild	2	0	1	0	0	0	0	0	0	0	0	0
ch299	Female	4	2022-11-14	2022-12-01	17	Mild	2	1	1	1	1	0	0	0	0	0	40.3	3
ch300	Male	4	2022-11-15	2022-11-24	9	Mild	2	1	1	1	1	0	0	0	0	0	39.3	3
ch301	Male	4	2022-11-17	2022-11-26	9	Mild	2	1	1	0	0	0	0	0	0	1	37.5	1
ch302	Male	4	2022-11-17	2022-12-05	18	Mild	2	1	1	0	0	0	0	1	0	0	39.1	1
ch303	Female	4	2022-11-17	2022-11-29	12	Mild	2	1	1	1	0	0	0	0	0	0	40	2
ch304	Female	4	2022-11-19	2022-11-29	10	Mild	2	1	1	0	0	0	0	0	0	0	39	1
ch305	Female	4	2022-11-22	2022-12-04	12	Mild	2	1	0	0	0	0	0	0	0	0	39.5	1
ch306	Male	4	2022-11-23	2022-12-04	11	Mild	2	1	0	0	0	0	0	0	0	0	38.5	1
ch307	Female	4	2022-11-24	2022-12-03	9	Mild	0	1	1	0	0	1	0	0	0	0	40	1
ch308	Male	4	2022-11-25	2022-12-03	8	Mild	2	0	0	0	0	0	0	0	0	0	0	0
ch309	Female	4	2022-11-26	2022-12-06	10	Mild	2	0	0	0	0	0	0	0	0	0	0	0
ch310	Male	4	2022-11-26	2022-12-04	8	Mild	0	0	0	0	0	0	0	1	0	0	0	0
ch311	Female	4	2022-11-26	2022-12-04	8	Mild	2	0	0	0	0	0	0	0	0	0	0	0
ch312	Female	4	2022-11-27	2022-12-04	7	Mild	2	0	1	1	1	0	0	0	0	0	0	0
ch313	Male	5	2022-10-14 19:27:00	2022-11-03	20	Mild	2	1	1	1	0	0	0	0	0	0	39.3	4
ch314	Male	5	2022-10-16	2022-10-27	11	Mild	2	1	1	1	1	0	0	0	0	0	40	2
ch315	Male	5	2022-10-16	2022-10-31	15	Mild	2	1	0	0	0	0	0	0	0	0	39.4	4
ch316	Female	5	2022-10-17	2022-10-28	11	Mild	2	1	0	0	0	0	0	0	0	0	37.5	2
ch317	Male	5	2022-10-17	2022-10-27	10	Asymptomatic	2	0	1	1	0	0	0	0	0	0	0	0
ch318	Male	5	2022-10-17	2022-11-02	16	Mild	0	0	0	0	0	0	0	0	0	0	0	0
ch319	Female	5	2022-10-17	2022-10-29	12	Asymptomatic	2	0	0	0	0	0	0	0	0	0	0	0
ch320	Female	5	2022-10-17	2022-11-03	17	Asymptomatic	2	0	0	0	1	0	0	0	0	0	0	0
ch321	Female	5	2022-10-18	2022-10-26 08:38:00	8	Asymptomatic	2	0	0	0	0	0	0	0	0	0	0	0
ch322	Male	5	2022-10-18 20:51:00	2022-11-05 08:25:00	18	Asymptomatic	3	0	0	0	0	0	0	0	0	0	0	0
ch323	Male	5	2022-10-19 00:58:00	2022-11-06 08:51:00	18	Mild	2	1	1	0	0	0	0	0	0	0	38.5	2
ch324	Male	5	2022-10-20	2022-11-04	15	Mild	2	0	0	0	0	0	0	0	0	0	0	0
ch325	Female	5	2022-10-20	2022-10-28	8	Asymptomatic	2	0	1	0	0	0	0	0	0	0	0	0
ch326	Male	5	2022-10-20	2022-11-04	15	Asymptomatic	2	0	0	0	0	0	0	0	0	0	0	0
ch327	Female	5	2022-10-20	2022-11-04	15	Asymptomatic	2	0	0	0	0	0	0	0	0	0	0	0
ch328	Female	5	2022-10-22 19:30:00	2022-11-06 10:38:00	15	Asymptomatic	2	0	0	0	0	0	0	0	0	0	0	0
ch329	Male	5	2022-10-23 23:57:00	2022-11-08 08:39:00	16	Mild	2	1	1	1	0	0	0	0	0	0	39	3
ch330	Female	5	2022-10-31 10:59:00	2022-11-13 08:28:00	13	Mild	0	1	1	1	0	0	0	0	0	0	40	6
ch331	Male	5	2022-10-31 20:23:00	2022-11-08 08:36:00	8	Asymptomatic	2	0	0	0	0	0	0	0	0	0	0	0
ch332	Male	5	2022-11-01 14:57:00	2022-11-17 10:07:00	16	Mild	2	0	1	1	0	0	0	0	0	0	0	0
ch333	Male	5	2022-11-02 22:05:00	2022-11-15 12:37:00	13	Mild	2	1	1	1	0	0	0	0	0	0	37.8	1
ch334	Male	5	2022-11-04	2022-11-21	17	Mild	2	1	1	0	0	0	0	0	0	0	38.2	1
ch335	Male	5	2022-11-07 20:26:00	2022-11-16 09:21:00	9	Mild	2	0	1	0	1	0	0	0	0	0	0	0
ch336	Male	5	2022-11-09	2022-12-02	23	Mild	0	1	1	1	0	0	0	0	0	0	40	3
ch337	Male	5	2022-11-10	2022-11-23	13	Mild	0	0	1	1	0	0	0	0	0	0	0	0
ch338	Male	5	2022-11-11	2022-11-24	13	Mild	2	0	0	0	0	0	0	0	0	0	0	0
ch339	Male	5	2022-11-12	2022-11-26	14	Mild	2	0	1	0	0	0	0	0	0	0	0	0
ch340	Female	5	2022-11-13	2022-11-28	15	Mild	2	0	0	0	0	0	0	0	0	0	0	0
ch341	Female	5	2022-11-14	2022-12-01	17	Mild	2	0	0	0	0	0	0	0	0	0	0	0
ch342	Male	5	2022-11-14	2022-11-29	15	Mild	2	0	1	1	0	0	1	0	0	0	0	0
ch343	Male	5	2022-11-14	2022-11-24	10	Asymptomatic	2	0	0	0	0	0	0	0	0	0	0	0
ch344	Male	5	2022-11-16	2022-11-24	8	Mild	0	1	0	0	0	0	0	0	0	0	39.2	1
ch345	Male	5	2022-11-16	2022-11-24	8	Asymptomatic	2	0	0	0	0	0	0	0	0	0	0	0
ch346	Male	5	2022-11-16	2022-11-28	12	Mild	2	0	1	0	1	0	0	0	0	0	0	0
ch347	Male	5	2022-11-18	2022-11-26	8	Mild	2	0	0	0	0	0	0	0	0	0	0	0
ch348	Female	5	2022-11-19	2022-11-29	10	Mild	2	0	0	0	0	0	0	0	0	0	0	0
ch349	Male	5	2022-11-20	2022-12-01	11	Mild	2	1	1	0	0	0	0	0	0	0	39.5	2
ch350	Female	5	2022-11-20	2022-11-28	8	Mild	2	1	1	1	0	0	0	0	0	0	39	1
ch351	Female	5	2022-11-20	2022-11-29	9	Mild	0	1	1	0	1	0	0	1	0	0	38	1
ch352	Male	5	2022-11-24	2022-12-02	8	Mild	0	1	0	0	0	0	0	1	0	0	39	1
ch353	Female	5	2022-11-24	2022-12-02	8	Mild	2	1	1	0	0	0	0	0	0	0	38	1
ch354	Female	5	2022-11-25	2022-12-03	8	Mild	2	1	1	0	0	0	0	0	0	0	40	1
ch355	Male	5	2022-11-25	2022-12-03	8	Mild	2	1	0	0	0	0	0	0	0	0	39.2	1
ch356	Male	5	2022-11-25	2022-12-03	8	Mild	2	1	1	0	0	0	0	0	0	0	39.5	2
ch357	Female	5	2022-11-26	2022-12-05	9	Asymptomatic	2	0	0	0	0	0	0	0	0	0	0	0
ch358	Male	5	2022-11-26	2022-12-03	7	Mild	2	1	0	0	0	0	0	0	0	0	39.3	3
ch359	Female	5	2022-11-27	2022-11-30	3	Asymptomatic	0	0	0	0	0	0	0	0	0	0	0	0
ch360	Male	6	2022-10-01 23:40:00	2022-10-13 08:40:00	12	Mild	2	0	0	0	0	0	0	0	0	0	0	0
ch361	Male	6	2022-10-08 03:10:00	2022-10-25 08:44:00	17	Mild	0	1	0	0	0	0	0	0	0	0	39.4	2
ch362	Female	6	2022-10-09 08:37:00	2022-10-23 08:37:00	14	Asymptomatic	0	0	0	0	0	0	0	0	0	0	0	0
ch363	Male	6	2022-10-15 16:47:00	2022-10-27	12	Mild	2	1	0	0	1	0	0	0	0	0	39.1	2
ch364	Male	6	2022-10-16	2022-10-30	14	Asymptomatic	2	0	1	1	0	0	0	0	0	0	0	0
ch365	Male	6	2022-10-17	2022-11-01	15	Asymptomatic	2	0	1	1	0	0	0	0	0	0	0	0
ch366	Female	6	2022-10-18	2022-10-29	11	Mild	2	1	0	0	0	0	0	0	0	0	38.8	3
ch367	Male	6	2022-10-19	2022-10-31	12	Asymptomatic	2	0	1	1	1	0	0	0	0	0	0	0
ch368	Male	6	2022-10-19	2022-10-28	9	Asymptomatic	2	0	0	0	0	0	0	0	0	0	0	0
ch369	Female	6	2022-10-19	2022-11-04	16	Asymptomatic	2	0	0	0	0	0	0	0	0	0	0	0
ch370	Male	6	2022-10-19 21:16:00	2022-11-06 08:39:00	18	Mild	0	0	1	0	1	0	0	0	0	0	0	0
ch371	Male	6	2022-10-20	2022-11-04	15	Mild	2	1	0	0	0	0	0	0	0	0	39.5	3
ch372	Male	6	2022-10-21	2022-11-03	13	Asymptomatic	2	0	0	0	0	0	0	0	0	0	0	0
ch373	Male	6	2022-10-30 18:54:00	2022-11-15 09:31:00	16	Mild	2	1	0	0	1	0	0	0	0	0	39.4	3
ch374	Male	6	2022-10-31 09:06:00	2022-11-16 09:19:00	16	Mild	2	1	0	0	0	0	0	1	0	0	38	1
ch375	Male	6	2022-10-31 12:43:00	2022-11-15 13:24:00	15	Mild	2	0	1	1	1	0	0	0	0	0	0	0
ch376	Male	6	2022-10-31 19:39:00	2022-11-09 08:49:00	9	Mild	2	1	1	0	0	0	0	0	0	0	39.5	3
ch377	Female	6	2022-11-03 21:09:00	2022-11-18 08:49:00	15	Mild	2	1	1	1	1	0	0	0	0	0	37.6	1
ch378	Female	6	2022-11-05 00:57:00	2022-11-14 08:47:00	9	Mild	2	1	0	0	1	0	0	0	0	0	39.4	4
ch379	Male	6	2022-11-05	2022-11-19	14	Asymptomatic	2	0	0	0	0	0	0	0	0	0	0	0
ch380	Male	6	2022-11-08 03:13:00	2022-11-16 08:32:00	8	Mild	2	1	1	0	0	0	0	0	0	0	38.5	1
ch381	Female	6	2022-11-08 14:06:00	2022-11-17 09:46:00	9	Mild	0	1	0	0	0	0	0	0	0	0	39	1
ch382	Male	6	2022-11-09	2022-11-20	11	Asymptomatic	2	0	0	0	0	0	0	0	0	0	0	0
ch383	Male	6	2022-11-10	2022-11-19	9	Mild	2	1	0	0	0	0	0	0	0	0	39	5
ch384	Female	6	2022-11-10	2022-11-24	14	Mild	2	1	0	0	0	0	0	0	0	0	39.9	3
ch385	Male	6	2022-11-10	2022-11-25	15	Mild	2	1	0	0	0	0	0	0	0	0	39	3
ch386	Female	6	2022-11-11	2022-11-29	18	Mild	2	0	0	0	0	0	0	0	0	0	0	0
ch387	Male	6	2022-11-12	2022-11-29	17	Mild	2	0	0	0	0	0	0	0	0	0	0	0
ch388	Female	6	2022-11-13	2022-11-26	13	Asymptomatic	2	0	0	0	0	0	0	0	0	0	0	0
ch389	Male	6	2022-11-13	2022-11-29	16	Asymptomatic	2	0	0	0	0	0	0	0	0	0	0	0
ch390	Female	6	2022-11-13	2022-11-27	14	Mild	2	1	0	0	0	0	0	0	0	0	37.9	1
ch391	Male	6	2022-11-15	2022-11-23	8	Mild	2	0	1	0	1	0	0	0	0	0	0	0
ch392	Female	6	2022-11-17	2022-12-03	16	Mild	2	0	1	0	0	0	0	1	0	0	0	0
ch393	Male	6	2022-11-19	2022-12-02	13	Mild	2	1	0	0	1	0	0	0	0	0	39.1	4
ch394	Male	6	2022-11-19	2022-11-27	8	Mild	2	1	1	0	1	0	0	0	0	0	39	1
ch395	Male	6	2022-11-21	2022-11-30	9	Mild	2	0	0	0	0	0	0	0	0	0	0	0
ch396	Female	6	2022-11-22	2022-12-03	11	Mild	2	1	1	0	0	0	1	0	0	0	39.7	3
ch397	Female	6	2022-11-25	2022-12-03	8	Mild	2	0	1	0	0	0	0	0	0	0	0	0
ch398	Male	6	2022-11-26	2022-12-04	8	Mild	2	1	0	1	0	0	0	0	0	0	38.5	1
ch399	Female	6	2022-11-26	2022-12-01	5	Mild	2	0	1	0	0	0	0	0	0	0	0	0
ch400	Female	7	2022-10-08 03:10:00	2022-10-25 08:44:00	17	Mild	0	1	0	0	0	0	0	0	0	0	38.8	2
ch401	Female	7	2022-10-15 16:47:00	2022-10-28	13	Asymptomatic	2	0	1	0	0	0	0	0	0	0	0	0
ch402	Female	7	2022-10-16	2022-10-26 08:38:00	10	Mild	0	1	0	0	0	0	0	0	0	0	40	2
ch403	Male	7	2022-10-17	2022-11-03	17	Asymptomatic	2	0	0	0	0	0	0	0	0	0	0	0
ch404	Female	7	2022-10-19	2022-10-29	10	Asymptomatic	2	0	0	0	0	0	0	0	0	0	0	0
ch405	Female	7	2022-10-20 04:20:00	2022-11-06 09:05:00	17	Mild	2	1	1	0	0	1	0	0	0	0	38	2
ch406	Male	7	2022-10-20	2022-11-03	14	Asymptomatic	2	0	0	0	0	0	0	0	0	0	0	0
ch407	Male	7	2022-10-22 12:56:00	2022-11-06 10:39:00	15	Mild	2	1	1	1	1	0	0	0	0	0	39.2	3
ch408	Female	7	2022-10-22 17:03:00	2022-11-09 08:29:00	18	Asymptomatic	2	0	0	0	0	0	0	0	0	0	0	0
ch409	Female	7	2022-10-25 23:02:00	2022-11-03	9	Asymptomatic	2	0	1	0	0	0	0	0	0	0	0	0
ch410	Female	7	2022-10-27 13:17:00	2022-11-05 09:29:00	9	Mild	2	0	1	1	1	0	0	0	0	0	0	0
ch411	Male	7	2022-10-31 19:34:00	2022-11-09 08:49:00	9	Mild	2	1	1	1	0	0	0	0	0	0	40.2	3
ch412	Male	7	2022-11-02 14:25:00	2022-11-15 08:23:00	13	Mild	2	1	1	1	0	0	0	0	0	0	38	1
ch413	Female	7	2022-11-04 23:39:00	2022-11-14 09:01:00	10	Moderate	2	1	1	1	1	0	0	0	0	0	38.9	2
ch414	Female	7	2022-11-07 14:02:00	2022-11-17 09:52:00	10	Mild	2	0	1	1	0	1	1	1	0	0	0	0
ch415	Female	7	2022-11-11	2022-11-20	9	Mild	2	0	0	0	0	0	0	0	0	0	0	0
ch416	Female	7	2022-11-11	2022-11-22	11	Mild	3	0	1	0	0	0	0	0	0	0	0	0
ch417	Male	7	2022-11-12	2022-11-29	17	Mild	2	0	0	0	0	0	0	0	0	0	0	0
ch418	Male	7	2022-11-12	2022-11-23	11	Mild	2	0	1	0	0	0	0	0	0	0	0	0
ch419	Female	7	2022-11-16	2022-11-24	8	Mild	0	1	0	0	0	0	0	0	0	0	38.7	1
ch420	Male	7	2022-11-16	2022-12-01	15	Mild	2	1	1	1	0	0	0	1	0	0	39	1
ch421	Female	7	2022-11-17	2022-11-25	8	Mild	2	1	1	0	1	1	0	0	0	0	38.5	2
ch422	Male	7	2022-11-17	2022-11-26	9	Mild	2	0	1	0	0	0	0	0	0	0	0	0
ch423	Male	7	2022-11-18	2022-11-27	9	Mild	2	1	0	0	0	0	0	0	0	0	39	1
ch424	Male	7	2022-11-19	2022-11-27	8	Mild	2	0	1	0	0	0	0	0	0	0	0	0
ch425	Male	7	2022-11-26	2022-12-04	8	Mild	0	0	0	0	0	0	0	0	0	0	0	0
ch426	Female	7	2022-11-27	2022-11-30	3	Mild	0	0	1	0	0	0	0	0	0	0	0	0
ch427	Male	8	2022-10-09 08:36:00	2022-10-23 08:37:00	14	Mild	2	1	0	0	0	0	0	0	0	0	38.7	3
ch428	Male	8	2022-10-13 23:04:00	2022-10-22 08:51:00	9	Mild	3	0	0	0	0	0	0	0	0	0	0	0
ch429	Male	8	2022-10-18 13:18:00	2022-11-06 08:09:00	19	Asymptomatic	2	0	0	0	0	0	0	0	0	0	0	0
ch430	Male	8	2022-10-18 18:41:00	2022-11-06 08:08:00	19	Asymptomatic	2	0	0	0	0	0	0	0	0	0	0	0
ch431	Female	8	2022-10-19	2022-11-04	16	Mild	2	1	0	0	0	0	0	0	0	0	39.3	3
ch432	Male	8	2022-10-20	2022-11-03	14	Mild	2	1	1	0	1	0	0	0	0	0	39.3	2
ch433	Female	8	2022-10-20	2022-11-02	13	Mild	2	1	0	0	0	0	0	0	0	0	40	3
ch434	Male	8	2022-10-20	2022-11-02	13	Mild	2	1	1	1	1	0	0	0	0	0	37.8	1
ch435	Male	8	2022-10-21 17:49:00	2022-11-05 09:02:00	15	Mild	2	0	1	1	1	0	0	0	0	0	0	0
ch436	Female	8	2022-10-21 22:04:00	2022-11-06 09:35:00	16	Asymptomatic	2	0	0	0	0	0	0	0	0	0	0	0
ch437	Male	8	2022-10-23 15:18:00	2022-11-05 09:48:00	13	Mild	2	0	1	1	0	0	0	0	0	0	0	0
ch438	Male	8	2022-10-27 18:21:00	2022-11-14 10:34:00	18	Asymptomatic	2	0	0	0	0	0	0	0	0	0	0	0
ch439	Female	8	2022-10-28 13:05:00	2022-11-13 09:16:00	16	Mild	2	0	1	1	0	0	0	0	0	0	0	0
ch440	Female	8	2022-10-29 22:30:00	2022-11-07 10:17:00	9	Mild	2	1	1	0	0	0	0	1	0	0	39.4	5
ch441	Male	8	2022-10-30 22:34:00	2022-11-14 08:58:00	15	Asymptomatic	2	0	1	0	0	0	0	0	0	0	0	0
ch442	Female	8	2022-10-31 12:39:00	2022-11-15 13:23:00	15	Mild	2	1	0	0	0	0	0	0	0	0	39.1	2
ch443	Female	8	2022-11-01 14:06:00	2022-11-18 08:52:00	17	Mild	2	1	1	1	1	0	0	1	0	0	39.6	3
ch444	Female	8	2022-11-02 14:02:00	2022-11-11 08:37:00	9	Asymptomatic	2	0	0	0	0	0	0	0	0	0	0	0
ch445	Female	8	2022-11-03 07:43:00	2022-11-16 09:40:00	13	Mild	2	0	0	0	0	0	0	0	0	0	0	0
ch446	Female	8	2022-11-04 19:28:00	2022-11-18 08:53:00	14	Mild	2	1	1	1	0	1	0	1	0	0	39.3	4
ch447	Male	8	2022-11-06	2022-11-25	19	Mild	2	1	1	0	0	0	0	1	0	0	39	3
ch448	Male	8	2022-11-06	2022-11-20	14	Mild	2	1	1	1	0	0	0	1	0	0	39	2
ch449	Male	8	2022-11-09	2022-11-25	16	Mild	2	0	0	0	0	0	0	0	0	0	0	0
ch450	Male	8	2022-11-09	2022-11-20	11	Mild	2	1	1	0	0	0	0	0	0	0	39.2	1
ch451	Female	8	2022-11-11	2022-11-29	18	Mild	2	0	0	0	0	0	1	0	0	0	0	0
ch452	Female	8	2022-11-12	2022-11-26	14	Mild	2	0	0	0	0	0	0	0	0	0	0	0
ch453	Male	8	2022-11-12	2022-11-21	9	Mild	2	1	1	1	1	0	0	0	0	0	37.7	3
ch454	Male	8	2022-11-12	2022-11-28	16	Mild	2	0	0	0	0	0	0	0	0	0	0	0
ch455	Male	8	2022-11-13	2022-12-02	19	Mild	2	0	0	0	0	0	0	0	0	0	0	0
ch456	Male	8	2022-11-17	2022-11-30	13	Mild	2	1	0	0	0	1	0	1	0	0	39.9	1
ch457	Male	8	2022-11-24	2022-12-03	9	Mild	2	1	1	1	0	1	0	0	0	0	39.6	1
ch458	Female	8	2022-11-25	2022-12-04	9	Mild	2	0	1	0	0	0	0	0	0	0	0	0
ch459	Female	9	2022-10-08 03:10:00	2022-10-25 08:44:00	17	Mild	2	1	1	1	0	0	0	0	0	0	39.7	2
ch460	Female	9	2022-10-16	2022-11-04	19	Mild	3	1	1	0	0	0	0	0	0	0	38.5	3
ch461	Female	9	2022-10-16	2022-10-24 08:37:00	8	Asymptomatic	2	0	0	0	0	0	0	0	0	0	0	0
ch462	Female	9	2022-10-16	2022-10-29	13	Asymptomatic	2	0	0	0	0	0	0	0	0	0	0	0
ch463	Male	9	2022-10-17	2022-10-30	13	Asymptomatic	2	0	0	0	0	0	0	0	0	0	0	0
ch464	Female	9	2022-10-17 10:55:00	2022-11-08 14:00:00	22	Mild	2	0	1	0	0	1	0	0	0	0	0	0
ch465	Female	9	2022-10-18	2022-10-27	9	Mild	2	1	1	0	0	0	0	0	0	0	39	4
ch466	Male	9	2022-10-20	2022-11-03	14	Asymptomatic	2	0	0	0	0	0	0	0	0	0	0	0
ch467	Male	9	2022-10-20	2022-11-03	14	Asymptomatic	2	0	1	0	1	0	0	0	0	0	0	0
ch468	Female	9	2022-10-20 17:30:00	2022-11-09 08:27:00	20	Mild	2	0	1	1	0	0	0	0	0	0	0	0
ch469	Male	9	2022-10-28 09:56:00	2022-11-07 10:39:00	10	Mild	2	0	1	0	1	0	0	0	0	0	0	0
ch470	Female	9	2022-10-30 12:10:00	2022-11-13 08:23:00	14	Asymptomatic	3	0	0	0	0	0	0	0	0	0	0	0
ch471	Female	9	2022-10-30 18:51:00	2022-11-15 09:08:00	16	Mild	2	0	0	0	0	0	0	0	0	0	0	0
ch472	Female	9	2022-10-30 18:53:00	2022-11-15 09:28:00	16	Mild	2	1	0	0	1	0	0	0	0	0	39.5	2
ch473	Female	9	2022-11-01 04:01:00	2022-11-16 09:23:00	15	Mild	2	1	0	0	0	0	0	0	0	0	38	1
ch474	Male	9	2022-11-01 12:26:00	2022-11-13 08:18:00	12	Mild	2	1	1	1	0	0	0	0	0	0	38.4	1
ch475	Female	9	2022-11-06 23:36:00	2022-11-18 09:18:00	12	Mild	2	0	1	1	0	0	0	0	0	0	0	0
ch476	Male	9	2022-11-10	2022-11-30	20	Mild	2	1	0	0	0	0	0	0	0	1	39	3
ch477	Female	9	2022-11-11	2022-11-20	9	Mild	2	0	0	0	0	0	0	0	0	0	0	0
ch478	Male	9	2022-11-11	2022-11-19	8	Asymptomatic	2	0	0	0	0	0	0	0	0	0	0	0
ch479	Male	9	2022-11-11	2022-11-27	16	Asymptomatic	2	0	0	0	0	0	0	0	0	0	0	0
ch480	Female	9	2022-11-11	2022-11-29	18	Mild	2	0	1	0	0	0	0	0	0	0	0	0
ch481	Male	9	2022-11-11	2022-11-22	11	Mild	2	0	0	0	0	0	0	0	0	0	0	0
ch482	Female	9	2022-11-13	2022-11-24	11	Mild	2	0	1	1	0	0	0	0	0	0	0	0
ch483	Male	9	2022-11-13	2022-11-30	17	Mild	2	0	0	0	0	0	0	0	0	0	0	0
ch484	Female	9	2022-11-14	2022-11-24	10	Mild	2	0	0	0	0	1	0	0	0	0	0	0
ch485	Male	9	2022-11-19	2022-11-27	8	Mild	2	1	1	1	0	0	0	0	0	0	39	1
ch486	Female	9	2022-11-20	2022-12-03	13	Mild	2	1	0	0	1	0	0	0	0	0	38	1
ch487	Male	9	2022-11-21	2022-12-04	13	Mild	2	1	1	0	0	1	0	0	0	0	40	1
ch488	Male	9	2022-11-24	2022-12-02	8	Asymptomatic	2	0	0	0	0	0	0	0	0	0	0	0
ch489	Male	9	2022-11-24	2022-12-04	10	Mild	2	0	0	0	1	0	0	0	0	0	0	0
ch490	Female	9	2022-11-25	2022-12-04	9	Mild	2	0	0	0	0	0	0	0	0	0	0	0
ch491	Male	10	2022-10-17 17:24:00	2022-10-28 10:09:00	11	Asymptomatic	2	0	1	0	0	0	0	0	0	0	0	0
ch492	Male	10	2022-10-18 17:20:00	2022-11-05 08:44:00	18	Asymptomatic	2	0	0	0	0	0	0	0	0	0	0	0
ch493	Male	10	2022-10-20 14:45:00	2022-11-04 08:42:00	15	Asymptomatic	2	0	1	0	0	0	0	0	0	0	0	0
ch494	Male	10	2022-10-21 06:44:00	2022-11-06 10:16:00	16	Mild	2	1	1	0	1	1	0	0	0	0	38.5	2
ch495	Male	10	2022-10-23 11:55:00	2022-11-04 08:49:00	12	Asymptomatic	2	0	0	0	0	0	0	0	0	0	0	0
ch496	Male	10	2022-10-23 23:52:00	2022-11-08 08:39:00	16	Mild	2	1	0	0	1	0	0	0	0	0	38.5	1
ch497	Male	10	2022-10-24 11:16:00	2022-11-06 09:33:00	13	Asymptomatic	2	0	0	0	0	0	0	0	0	0	0	0
ch498	Male	10	2022-10-26 10:08:00	2022-11-06 13:43:00	11	Mild	2	1	1	1	1	0	0	0	0	0	38.4	1
ch499	Female	10	2022-10-27 05:43:00	2022-11-07 11:55:00	11	Asymptomatic	2	0	0	0	0	0	0	0	0	0	0	0
ch500	Male	10	2022-10-27 22:21:00	2022-11-15 13:04:00	19	Mild	2	0	1	0	0	0	0	0	0	0	0	0
ch501	Male	10	2022-10-28 04:18:00	2022-11-06 11:48:00	9	Mild	2	0	1	1	1	0	0	0	0	0	0	0
ch502	Male	10	2022-10-28 19:20:00	2022-11-11 09:18:00	14	Mild	2	1	0	0	0	0	0	1	0	0	39.8	1
ch503	Female	10	2022-10-28 23:27:00	2022-11-16 09:10:00	19	Asymptomatic	2	0	0	0	0	0	0	0	0	0	0	0
ch504	Male	10	2022-10-31 14:48:00	2022-11-15 08:25:00	15	Mild	2	1	1	1	0	0	0	0	0	0	38.6	4
ch505	Female	10	2022-11-01 06:09:00	2022-11-17 11:10:00	16	Mild	2	1	1	1	1	0	0	0	0	0	40.2	2
ch506	Female	10	2022-11-02	2022-11-21	19	Mild	2	1	1	0	1	0	0	0	0	0	39.5	3
ch507	Male	10	2022-11-05 15:58:00	2022-11-13 08:59:00	8	Asymptomatic	2	0	0	0	0	0	0	0	0	0	0	0
ch508	Male	10	2022-11-06 17:11:00	2022-11-17 09:35:00	11	Mild	2	1	0	0	0	0	0	0	0	0	37.5	1
ch509	Female	10	2022-11-09	2022-11-23	14	Asymptomatic	2	1	1	1	0	1	0	0	0	0	39	2
ch510	Female	10	2022-11-09	2022-11-30	21	Mild	2	0	0	0	0	0	0	0	0	0	0	0
ch511	Female	10	2022-11-10	2022-11-19	9	Mild	2	0	0	0	1	0	0	0	0	0	0	0
ch512	Female	10	2022-11-12	2022-11-22	10	Mild	2	0	1	0	1	0	0	0	0	0	0	0
ch513	Male	10	2022-11-12	2022-11-23	11	Mild	2	1	1	0	0	0	0	0	0	0	39	4
ch514	Female	10	2022-11-15	2022-11-26	11	Mild	2	0	1	1	0	1	0	0	0	0	0	0
ch515	Female	10	2022-11-17	2022-11-30	13	Mild	2	0	0	0	0	1	0	1	0	0	0	0
ch516	Male	10	2022-11-20	2022-12-03	13	Mild	2	1	0	0	0	1	0	0	0	0	39	3
ch517	Female	10	2022-11-21	2022-12-02	11	Mild	0	0	1	0	0	0	0	1	0	0	0	0
ch518	Female	10	2022-11-24	2022-12-02	8	Mild	3	1	1	0	0	0	0	0	0	0	39.6	1
ch519	Female	10	2022-11-28	2022-12-04	6	Mild	0	0	1	1	0	0	0	0	0	0	0	0
ch520	Male	11	2022-10-16 09:20:00	2022-10-28 10:30:00	12	Moderate	0	1	0	0	0	0	0	0	0	0	39.6	8
ch521	Male	11	2022-10-16 20:00:00	2022-11-01 08:42:00	16	Asymptomatic	2	0	1	1	0	0	0	0	0	0	0	0
ch522	Male	11	2022-10-16 23:57:00	2022-11-07 17:30:00	22	Mild	2	1	0	0	0	0	0	1	0	0	39.5	3
ch523	Male	11	2022-10-17 13:49:00	2022-11-03 08:25:00	17	Mild	2	1	0	0	0	0	0	0	0	0	389	6
ch524	Female	11	2022-10-18 09:31:00	2022-11-03 08:57:00	16	Mild	2	0	0	0	0	0	0	0	0	0	0	0
ch525	Male	11	2022-10-20 22:55:00	2022-10-30 08:11:00	10	Mild	2	1	0	0	0	0	0	0	0	0	37.8	1
ch526	Male	11	2022-10-21 01:51:00	2022-11-09 09:20:00	19	Mild	2	1	1	0	0	0	0	0	0	0	38	1
ch527	Male	11	2022-10-21 15:15:00	2022-10-31 08:12:00	10	Asymptomatic	2	0	0	0	0	0	0	0	0	0	0	0
ch528	Male	11	2022-10-22 07:08:00	2022-11-18 08:32:00	27	Asymptomatic	2	0	1	1	1	1	0	1	0	0	0	0
ch529	Female	11	2022-10-22 17:00:00	2022-11-09 08:29:00	18	Mild	2	0	1	1	0	0	0	0	0	0	0	0
ch530	Male	11	2022-10-23 01:03:00	2022-11-10 08:42:00	18	Mild	2	1	0	0	0	1	1	0	0	0	39.8	1
ch531	Female	11	2022-10-23 01:25:00	2022-11-07 12:03:00	15	Mild	2	1	1	0	1	1	0	0	0	0	38.9	2
ch532	Female	11	2022-10-23 23:23:00	2022-11-05 09:30:00	13	Mild	0	1	0	0	0	0	0	0	0	0	39.8	3
ch533	Female	11	2022-10-25 21:26:00	2022-11-03 08:35:00	9	Asymptomatic	2	0	0	0	0	0	0	0	0	0	0	0
ch534	Male	11	2022-10-27 05:35:00	2022-11-07 11:54:00	11	Mild	3	0	0	0	0	0	0	0	0	0	0	0
ch535	Male	11	2022-10-27 18:47:00	2022-11-15 08:45:00	19	Mild	2	0	1	1	1	0	0	1	0	0	0	0
ch536	Female	11	2022-10-29 07:04:00	2022-11-18 08:35:00	20	Mild	2	1	0	0	0	0	0	0	0	0	38.6	2
ch537	Male	11	2022-10-31 18:14:00	2022-11-14 08:51:00	14	Mild	2	1	0	0	0	0	0	0	0	0	39.4	2
ch538	Female	11	2022-11-04 17:16:00	2022-11-14 09:53:00	10	Mild	2	1	0	0	0	0	0	0	0	0	39	1
ch539	Female	11	2022-11-06 16:42:00	2022-11-15 13:08:00	9	Mild	2	1	0	0	0	0	0	1	0	0	38.3	1
ch540	Male	11	2022-11-07	2022-11-19	12	Mild	2	1	1	1	1	0	0	0	0	0	不详	3
ch541	Female	11	2022-11-10	2022-11-19	9	Mild	2	1	1	1	0	0	0	0	0	0	38.9	1
ch542	Male	11	2022-11-10	2022-11-19	9	Mild	2	1	0	0	1	0	0	1	0	0	38.5	2
ch543	Female	11	2022-11-10	2022-11-23	13	Mild	2	0	0	0	0	0	0	0	0	0	0	0
ch544	Male	11	2022-11-11	2022-11-25	14	Asymptomatic	2	0	0	0	0	0	0	0	0	0	0	0
ch545	Male	11	2022-11-14	2022-11-28	14	Mild	2	0	1	0	0	0	0	0	0	0	0	0
ch546	Female	11	2022-11-15	2022-11-30	15	Mild	2	1	1	1	1	1	0	0	0	0	38.9	2
ch547	Male	11	2022-11-17	2022-11-29	12	Asymptomatic	2	0	0	0	0	0	0	0	0	0	0	0
ch548	Female	11	2022-11-20	2022-12-04	14	Mild	2	1	0	0	0	1	0	0	0	0	38.8	1
ch549	Female	12	2022-10-18 03:48:00	2022-11-05 09:17:00	18	Asymptomatic	2	0	0	0	0	0	0	0	0	0	0	0
ch550	Male	12	2022-10-19 07:55:00	2022-10-29 08:34:00	10	Mild	2	0	0	0	0	0	0	0	0	0	0	0
ch551	Female	12	2022-10-21 05:58:00	2022-11-06 08:25:00	16	Mild	2	0	1	1	1	0	0	0	0	0	0	0
ch552	Female	12	2022-10-21 11:37:00	2022-11-04 08:42:00	14	Mild	2	0	0	0	0	0	0	0	0	0	0	0
ch553	Female	12	2022-10-27 22:18:00	2022-11-15 13:05:00	19	Mild	2	1	1	1	0	0	0	0	0	0	39	2
ch554	Female	12	2022-10-28 21:53:00	2022-11-15 09:05:00	18	Mild	2	0	0	0	0	0	0	0	0	0	0	0
ch555	Male	12	2022-10-29 03:50:00	2022-11-14 10:58:00	16	Mild	2	0	1	1	0	0	0	0	0	0	0	0
ch556	Female	12	2022-10-29 03:58:00	2022-11-09 08:56:00	11	Mild	2	1	1	0	0	0	0	0	0	0	38	1
ch557	Female	12	2022-10-29 04:45:00	2022-11-09 09:56:00	11	Asymptomatic	0	0	0	0	0	0	0	0	0	0	0	0
ch558	Female	12	2022-10-29 04:54:00	2022-11-17 08:43:00	19	Mild	2	1	0	0	0	0	0	0	0	0	37.6	3
ch559	Female	12	2022-10-29 04:57:00	2022-11-10 10:55:00	12	Mild	2	0	1	1	0	0	0	0	0	0	0	0
ch560	Male	12	2022-10-29 15:00:00	2022-11-07 10:25:00	9	Mild	2	1	0	0	0	1	0	1	0	0	38.2	3
ch561	Female	12	2022-10-29 15:51:00	2022-11-17 10:50:00	19	Mild	2	1	1	0	0	0	0	0	0	0	40	1
ch562	Female	12	2022-10-29 15:53:00	2022-11-10 09:16:00	12	Mild	2	1	1	1	0	0	0	0	0	0	38.7	2
ch563	Male	12	2022-10-29 20:54:00	2022-11-16 10:39:00	18	Mild	2	1	1	1	0	0	0	0	0	0	37.8	1
ch564	Female	12	2022-10-30 00:27:00	2022-11-17 10:51:00	18	Mild	2	1	1	1	1	1	0	0	0	0	38	2
ch565	Male	12	2022-10-30 01:58:00	2022-11-16 09:41:00	17	Mild	2	1	1	0	0	0	0	0	0	0	39.2	1
ch566	Female	12	2022-10-30 16:43:00	2022-11-10 08:44:00	11	Mild	2	1	1	0	0	0	0	0	0	0	38	1
ch567	Female	12	2022-10-31 01:24:00	2022-11-15 09:02:00	15	Mild	2	0	1	1	0	0	0	0	0	0	0	0
ch568	Female	12	2022-11-02 12:07:00	2022-11-15 08:16:00	13	Mild	2	0	1	0	0	0	0	0	0	0	0	0
ch569	Male	12	2022-11-02 13:56:00	2022-11-18 08:30:00	16	Mild	2	1	1	1	0	0	0	0	0	0	39	3
ch570	Male	12	2022-11-02 19:05:00	2022-11-14 08:42:00	12	Mild	2	0	1	1	1	0	0	0	0	0	0	0
ch571	Male	12	2022-11-06	2022-11-21	15	Asymptomatic	2	0	0	0	0	0	0	0	0	0	0	0
ch572	Female	12	2022-11-08	2022-11-22	14	Asymptomatic	2	0	0	0	0	0	0	0	0	0	0	0
ch573	Female	12	2022-11-19	2022-11-27	8	Mild	2	0	1	0	0	0	0	0	0	0	0	0
ch574	Male	12	2022-11-19	2022-11-27	8	Asymptomatic	2	0	0	0	0	0	0	0	0	0	0	0
ch575	Female	12	2022-11-24	2022-12-03	9	Mild	2	1	1	1	0	1	0	0	0	0	38.5	1
ch576	Male	13	2022-10-17 19:14:00	2022-11-04 06:50:00	18	Mild	2	1	0	0	0	0	0	0	0	0	39.4	2
ch577	Male	13	2022-10-21 15:08:00	2022-11-06 12:36:00	16	Mild	2	1	0	0	1	0	0	0	0	0	38	1
ch578	Male	13	2022-10-21 18:06:00	2022-11-08 09:37:00	18	Mild	2	0	1	1	0	0	0	1	0	0	0	0
ch579	Female	13	2022-10-24 16:12:00	2022-11-07 09:16:00	14	Mild	2	1	0	0	0	0	0	0	0	0	39.3	2
ch580	Female	13	2022-10-27 07:51:00	2022-11-11 09:45:00	15	Mild	2	1	1	1	1	1	1	0	0	0	39.4	3
ch581	Female	13	2022-10-28 10:05:00	2022-11-12 09:15:00	15	Mild	2	1	1	1	1	0	0	1	0	0	38.9	1
ch582	Male	13	2022-10-29 04:42:00	2022-11-07 08:27:00	9	Mild	2	1	1	1	0	0	0	0	0	0	38.2	1
ch583	Male	13	2022-10-29 09:27:00	2022-11-11 08:33:00	13	Mild	2	1	0	0	0	0	0	0	0	1	热峰不详	1
ch584	Female	13	2022-10-30 04:45:00	2022-11-13 09:16:00	14	Mild	2	1	1	1	0	0	0	0	0	0	39.3	1
ch585	Male	13	2022-10-31 09:32:00	2022-11-17 09:50:00	17	Mild	3	1	0	1	0	0	0	0	0	0	39.2	4
ch586	Male	13	2022-11-08	2022-11-29	21	Mild	2	0	1	1	0	0	0	0	0	0	0	0
ch587	Male	13	2022-11-09	2022-11-24	15	Mild	2	1	0	0	0	0	0	0	0	0	41	2
ch588	Female	13	2022-11-11	2022-11-24	13	Asymptomatic	3	0	0	0	0	0	0	0	0	0	0	0
ch589	Male	13	2022-11-11	2022-11-24	13	Mild	2	0	0	0	0	0	0	0	0	0	0	0
ch590	Female	13	2022-11-13	2022-11-25	12	Mild	2	0	1	1	1	0	0	0	0	0	0	0
ch591	Male	13	2022-11-15	2022-11-29	14	Mild	2	0	1	1	0	0	0	0	0	0	0	0
ch592	Male	13	2022-11-16	2022-11-28	12	Mild	2	0	1	1	0	0	0	0	0	0	0	0
ch593	Male	13	2022-11-17	2022-12-03	16	Mild	2	1	1	0	1	0	0	0	0	0	40	1
ch594	Female	13	2022-11-17	2022-12-02	15	Mild	2	0	1	0	0	0	0	0	0	0	0	0
ch595	Male	13	2022-11-20	2022-12-03	13	Mild	2	1	1	0	1	0	0	1	0	0	不详	1
ch596	Female	13	2022-11-20	2022-11-30	10	Mild	2	1	1	0	0	1	0	0	0	0	39.6	2
ch597	Female	13	2022-11-26	2022-12-04	8	Mild	2	0	1	1	0	0	0	0	0	0	0	0
ch598	Female	14	2022-10-16 05:41:00	2022-10-28 10:06:00	12	Mild	2	1	1	0	0	0	0	0	0	0	39.8	2
ch599	Female	14	2022-10-19 03:34:00	2022-10-31 08:53:00	12	Mild	2	1	0	0	0	0	0	0	0	0	37.5	5
ch600	Male	14	2022-10-21 15:43:00	2022-11-06 15:10:00	16	Mild	2	1	0	0	0	0	0	0	0	0	38.8	1
ch601	Male	14	2022-10-27 18:54:00	2022-11-15 08:44:00	19	Mild	2	0	0	1	1	0	0	1	0	0	0	0
ch602	Male	14	2022-10-28	2022-11-20	23	Asymptomatic	2	0	0	0	0	0	0	0	0	0	0	0
ch603	Male	14	2022-10-28 13:47:00	2022-11-14 09:07:00	17	Asymptomatic	2	0	0	0	0	0	0	0	0	0	0	0
ch604	Male	14	2022-10-28 18:25:00	2022-11-09 09:57:00	12	Mild	2	1	1	0	0	0	0	0	0	0	37.8	1
ch605	Female	14	2022-10-28 21:51:00	2022-11-15 13:11:00	18	Mild	2	1	1	0	1	0	0	0	0	0	39.2	4
ch606	Male	14	2022-10-30 19:43:00	2022-11-11 08:51:00	12	Mild	2	1	1	1	1	0	0	0	0	0	39.4	3
ch607	Female	14	2022-10-31 09:35:00	2022-11-17 09:38:00	17	Asymptomatic	2	1	0	0	0	0	0	0	0	0	38.7	2
ch608	Female	14	2022-10-31 19:44:00	2022-11-13 09:09:00	13	Mild	2	1	0	0	0	0	0	0	0	0	42	3
ch609	Male	14	2022-11-01 01:09:00	2022-11-16 14:50:00	15	Mild	3	1	1	1	1	0	0	0	0	0	38.4	2
ch610	Male	14	2022-11-10	2022-11-29	19	Mild	2	0	0	0	0	0	0	0	0	0	0	0
ch611	Male	14	2022-11-22	2022-11-30	8	Mild	2	0	1	0	1	0	0	0	0	0	0	0
ch612	Male	15	2022-10-03 15:05:00	2022-10-16 08:37:00	13	Mild	2	0	0	1	1	0	0	0	0	0	0	0
ch613	Female	15	2022-10-20 04:06:00	2022-10-28 13:00:00	8	Asymptomatic	2	0	0	0	0	0	0	0	0	0	0	0
ch614	Female	15	2022-10-30 12:24:00	2022-11-14 09:27:00	15	Mild	3	0	1	1	0	0	0	0	0	0	0	0
ch615	Female	15	2022-10-30 20:05:00	2022-11-17 08:46:00	18	Asymptomatic	2	0	0	0	0	1	0	0	0	0	0	0
ch616	Female	15	2022-10-31 09:10:00	2022-11-16 09:16:00	16	Mild	2	0	0	0	1	0	0	0	0	0	0	0
ch617	Female	15	2022-10-31 09:24:00	2022-11-10 15:00:00	10	Mild	3	0	0	0	1	0	0	0	0	0	0	0
ch618	Male	15	2022-11-06	2022-11-22	16	Mild	2	1	1	1	0	0	0	0	0	0	39.5	3
ch619	Female	15	2022-11-06	2022-11-20	14	Mild	2	0	1	1	0	0	0	0	0	0	0	0
ch620	Male	15	2022-11-09	2022-11-30	21	Mild	2	1	0	0	1	0	0	1	0	0	不详	2
ch621	Male	15	2022-11-09	2022-11-26	17	Mild	0	1	1	0	0	0	0	1	0	0	38.9	1
ch622	Female	15	2022-11-09	2022-11-25	16	Mild	2	1	1	1	1	1	1	0	0	0	39	2
ch623	Male	15	2022-11-17	2022-11-23	6	Moderate	2	1	0	0	0	0	0	0	0	0	39.4	5
ch624	Female	15	2022-11-18	2022-11-26	8	Mild	2	0	1	1	1	0	1	1	0	0	0	0
ch625	Male	16	2022-10-06 02:33:00	2022-10-17 10:05:00	11	Mild	2	1	1	0	1	1	0	0	0	0	39.1	3
ch626	Female	16	2022-10-21 08:03:00	2022-11-07 09:11:00	17	Mild	2	0	1	1	1	0	0	0	0	0	0	0
ch627	Female	16	2022-10-22 23:39:00	2022-11-07 11:18:00	16	Asymptomatic	0	0	0	0	0	0	0	0	0	0	0	0
ch628	Female	16	2022-10-24 07:23:00	2022-11-07 09:14:00	14	Asymptomatic	3	0	0	0	0	0	0	0	0	0	0	0
ch629	Female	16	2022-10-30 07:20:00	2022-11-13 09:07:00	14	Mild	2	1	0	0	0	0	0	0	0	0	38.6	2
ch630	Male	16	2022-11-01 13:49:00	2022-11-13 11:09:00	12	Mild	2	1	0	1	0	1	0	1	0	0	37.6	1
ch631	Female	16	2022-11-06	2022-11-29	23	Mild	2	0	1	1	0	0	0	0	0	0	0	0
ch632	Female	16	2022-11-21	2022-11-30	9	Asymptomatic	2	0	0	0	0	0	0	0	0	0	0	0
ch633	Female	17	2022-10-15 09:57:00	2022-10-28 09:54:00	13	Asymptomatic	2	0	0	0	0	0	0	0	0	0	0	0
ch634	Male	17	2022-10-17 23:31:00	2022-11-09 08:14:00	23	Mild	2	0	0	0	1	0	0	0	0	0	0	0
ch635	Female	17	2022-10-19 00:52:00	2022-11-06 08:58:00	18	Asymptomatic	2	0	0	0	0	0	0	0	0	0	0	0
ch636	Female	17	2022-10-20 22:44:00	2022-11-04 09:40:00	15	Asymptomatic	2	0	0	0	0	0	0	0	0	0	0	0
ch637	Male	17	2022-10-20 23:52:00	2022-11-05 08:21:00	16	Mild	2	1	0	0	0	1	0	0	0	0	39	3
ch638	Female	17	2022-10-21 04:59:00	2022-11-03 08:54:00	13	Mild	2	0	1	1	1	0	0	0	0	0	0	0
ch639	Female	17	2022-10-21 23:46:00	2022-10-30 09:30:00	9	Mild	2	1	1	0	0	0	1	0	0	0	39.9	2
ch640	Male	17	2022-10-22 08:30:00	2022-11-05 08:19:00	14	Asymptomatic	0	0	0	0	0	0	0	0	0	0	0	0
ch641	Female	17	2022-10-24 20:30:00	2022-11-06 09:39:00	13	Moderate	2	1	1	1	1	0	0	0	1	0	39.3	6
ch642	Male	17	2022-10-27 00:50:00	2022-11-06 09:06:00	10	Mild	3	0	1	1	0	0	1	0	0	0	0	0
ch643	Male	17	2022-10-27 07:41:00	2022-11-13 09:18:00	17	Mild	2	1	0	0	1	0	0	0	0	0	38.3	2
ch644	Female	17	2022-10-27 21:55:00	2022-11-10 08:56:00	14	Mild	2	1	1	1	0	0	0	0	0	0	39.6	3
ch645	Female	17	2022-11-03 04:10:00	2022-11-18 09:05:00	15	Mild	2	1	0	0	1	1	1	1	0	0	39.2	2
ch646	Female	17	2022-11-10	2022-11-23	13	Mild	2	0	1	0	0	0	0	0	0	0	0	0
ch647	Male	17	2022-11-10	2022-11-23	13	Mild	2	0	0	0	0	0	0	0	0	0	0	0
ch648	Male	17	2022-11-10	2022-11-19	9	Mild	2	0	0	0	1	0	0	0	0	0	0	0
ch649	Female	17	2022-11-11	2022-11-23	12	Mild	2	1	1	1	1	0	0	0	0	0	39.6	3
ch650	Male	17	2022-11-17	2022-11-27	10	Mild	2	1	1	1	1	1	0	1	0	0	39.4	3
ch651	Female	17	2022-11-18	2022-11-29	11	Mild	2	0	1	0	0	0	0	0	0	0	0	0
ch652	Male	17	2022-11-24	2022-12-04	10	Mild	2	1	1	0	0	0	0	0	0	0	39.1	1
ch653	Male	18	2022-10-03 08:46:00	2022-10-15 09:45:00	12	Mild	3	1	0	0	1	1	1	0	0	0	38.1	3
ch654	Female	18	2022-10-15 08:54:00	2022-10-29 09:52:00	14	Asymptomatic	2	0	0	0	0	0	0	0	0	0	0	0
ch655	Male	18	2022-10-18 20:21:00	2022-11-04 09:22:00	17	Asymptomatic	3	0	0	0	0	0	0	0	0	0	0	0
ch656	Female	18	2022-10-19 01:20:00	2022-11-06 09:02:00	18	Asymptomatic	3	1	1	1	1	1	0	0	0	0	38.5	1
ch657	Male	18	2022-10-19 03:09:00	2022-11-06 08:37:00	18	Asymptomatic	2	0	0	0	0	0	0	0	0	0	0	0
ch658	Female	18	2022-10-19 09:33:00	2022-11-03 09:06:00	15	Asymptomatic	3	0	0	0	0	0	0	0	0	0	0	0
ch659	Female	18	2022-10-20 22:42:00	2022-11-02 09:34:00	13	Mild	3	1	1	0	1	0	0	0	0	0	38.5	1
ch660	Female	18	2022-10-21 21:42:00	2022-11-06 08:57:00	16	Mild	2	1	1	1	1	1	1	1	0	0	38.9	2
ch661	Male	18	2022-10-22 00:10:00	2022-11-01 08:16:00	10	Asymptomatic	2	0	0	0	0	0	0	0	0	0	0	0
ch662	Male	18	2022-10-22 02:39:00	2022-11-03 08:33:00	12	Asymptomatic	0	0	1	1	1	0	1	1	1	0	0	0
ch663	Male	18	2022-10-23 03:53:00	2022-11-06 10:07:00	14	Asymptomatic	3	0	0	0	0	0	0	0	0	0	0	0
ch664	Male	18	2022-10-24 07:21:00	2022-11-06 09:32:00	13	Asymptomatic	2	0	0	0	0	0	0	0	0	0	0	0
ch665	Male	18	2022-10-25 03:48:00	2022-11-08 08:57:00	14	Mild	3	1	0	0	0	0	0	0	0	0	39.2	3
ch666	Female	18	2022-10-25 15:23:00	2022-11-07 09:20:00	13	Asymptomatic	3	0	0	0	0	0	0	0	0	0	0	0
ch667	Female	18	2022-10-27 09:53:00	2022-11-10 11:40:00	14	Mild	3	0	1	1	1	0	0	1	0	1	0	0
ch668	Male	18	2022-10-27 17:13:00	2022-11-16 09:36:00	20	Mild	3	0	0	0	0	0	0	0	0	0	0	0
ch669	Female	18	2022-10-27 17:58:00	2022-11-07 09:34:00	11	Mild	3	1	1	1	0	0	0	0	0	0	37.9	1
ch670	Female	18	2022-10-28 04:35:00	2022-11-07 09:51:00	10	Mild	3	0	1	1	0	0	0	0	0	0	0	0
ch671	Male	18	2022-10-28 13:41:00	2022-11-10 09:14:00	13	Asymptomatic	3	0	0	0	0	0	0	0	0	0	0	0
ch672	Male	18	2022-10-28 18:12:00	2022-11-11 18:05:00	14	Mild	2	1	1	0	0	0	0	0	0	0	39.1	2
ch673	Male	18	2022-10-29 01:18:00	2022-11-15 09:33:00	17	Mild	2	1	1	1	0	1	0	1	0	0	39.4	3
ch674	Male	18	2022-10-29 13:36:00	2022-11-17 09:17:00	19	Mild	2	1	1	0	0	0	0	0	0	0	39	1
ch675	Male	18	2022-11-03 23:31:00	2022-11-16 09:17:00	13	Mild	2	1	0	0	0	0	0	1	0	0	39.3	3
ch676	Female	18	2022-11-04	2022-11-23	19	Mild	2	0	1	1	0	0	0	0	0	0	0	0
ch677	Male	18	2022-11-05	2022-11-20	15	Mild	2	1	0	0	0	0	0	0	0	0	37.7	1
ch678	Female	18	2022-11-05 13:50:00	2022-11-17 08:38:00	12	Mild	2	0	1	0	0	0	0	0	0	0	0	0
ch679	Female	18	2022-11-05	2022-11-20	15	Mild	2	1	1	1	0	0	0	0	0	0	39.5	1
ch680	Female	18	2022-11-05 16:25:00	2022-11-13 08:39:00	8	Asymptomatic	3	0	0	0	0	0	0	0	0	0	0	0
ch681	Female	18	2022-11-05 20:05:00	2022-11-18 10:17:00	13	Mild	0	0	1	0	0	1	0	0	0	0	0	0
ch682	Female	18	2022-11-08	2022-11-24	16	Mild	2	1	1	0	0	0	0	0	0	0	38.6	2
ch683	Male	18	2022-11-13	2022-11-23	10	Asymptomatic	2	0	0	0	0	0	0	0	0	0	0	0

## Sheet: Table1
Number	Gender	Age	Admission	Discharge	Days	Classification	Comorbidity	Hypertension	Diabetes	Cardiovascular	Respiratory	Nervous	Thyroid
ch001	Male	0	2022-10-21 17:56:00	2022-11-03 09:13:00	13	Mild	0	0	0	0	0	0	0
ch002	Male	0	2022-10-24 18:10:00	2022-11-09 09:21:00	16	Mild	0	0	0	0	0	0	0
ch003	Female	0	2022-11-01	2022-11-28	27	Asymptomatic	0	0	0	0	0	0	0
ch004	Male	0	2022-11-05	2022-11-27	22	Mild	0	0	0	0	0	0	0
ch005	Female	0	2022-11-07	2022-11-21	14	Mild	0	0	0	0	0	0	0
ch006	Female	0	2022-11-07	2022-11-24	17	Mild	0	0	0	0	0	0	0
ch007	Male	0	2022-11-07 19:57:00	2022-11-18 09:18:00	11	Mild	0	0	0	0	0	0	0
ch008	Male	0	2022-11-08	2022-11-28	20	Mild	0	0	0	0	0	0	0
ch009	Male	0	2022-11-08	2022-11-23	15	Mild	0	0	0	0	0	0	0
ch010	Male	0	2022-11-08	2022-11-22	14	Mild	0	0	0	0	0	0	0
ch011	Male	0	2022-11-09	2022-11-23	14	Mild	0	0	0	0	0	0	0
ch012	Male	0	2022-11-09	2022-12-01	22	Asymptomatic	0	0	0	0	0	0	0
ch013	Male	0	2022-11-10	2022-11-25	15	Mild	0	0	0	0	0	0	0
ch014	Male	0	2022-11-11	2022-11-21	10	Mild	0	0	0	0	0	0	0
ch015	Female	0	2022-11-11	2022-11-30	19	Mild	0	0	0	0	0	0	0
ch016	Male	0	2022-11-12	2022-11-25	13	Asymptomatic	0	0	0	0	0	0	0
ch017	Male	0	2022-11-12	2022-11-26	14	Mild	0	0	0	0	0	0	0
ch018	Female	0	2022-11-12	2022-11-29	17	Mild	0	0	0	0	0	0	0
ch019	Male	0	2022-11-13	2022-11-27	14	Asymptomatic	0	0	0	0	0	0	0
ch020	Male	0	2022-11-13	2022-11-23	10	Mild	0	0	0	0	0	0	0
ch021	Female	0	2022-11-13	2022-11-22	9	Mild	0	0	0	0	0	0	0
ch022	Female	0	2022-11-14	2022-12-01	17	Mild	0	0	0	0	0	0	0
ch023	Female	0	2022-11-14	2022-12-02	18	Mild	0	0	0	0	0	0	0
ch024	Male	0	2022-11-14	2022-12-02	18	Mild	0	0	0	0	0	0	0
ch025	Male	0	2022-11-14	2022-12-01	17	Mild	0	0	0	0	0	0	0
ch026	Male	0	2022-11-14	2022-11-29	15	Mild	0	0	0	0	0	0	0
ch027	Female	0	2022-11-14	2022-11-25	11	Mild	0	0	0	0	0	0	0
ch028	Female	0	2022-11-14	2022-11-23	9	Mild	0	0	0	0	0	0	0
ch029	Female	0	2022-11-14	2022-11-25	11	Mild	0	0	0	0	0	0	0
ch030	Female	0	2022-11-15	2022-11-30	15	Asymptomatic	0	0	0	0	0	0	0
ch031	Female	0	2022-11-15	2022-12-02	17	Mild	0	0	0	0	0	0	0
ch032	Male	0	2022-11-16	2022-11-29	13	Mild	0	0	0	0	0	0	0
ch033	Male	0	2022-11-16	2022-11-29	13	Mild	0	0	0	0	0	0	0
ch034	Male	0	2022-11-17	2022-11-28	11	Asymptomatic	0	0	0	0	0	0	0
ch035	Male	0	2022-11-17	2022-11-29	12	Mild	0	0	0	0	0	0	0
ch036	Male	0	2022-11-17	2022-12-04	17	Mild	0	0	0	0	0	0	0
ch037	Male	0	2022-11-17	2022-12-02	15	Mild	0	0	0	0	0	0	0
ch038	Male	0	2022-11-17	2022-12-03	16	Mild	0	0	0	0	0	0	0
ch039	Female	0	2022-11-18	2022-11-27	9	Mild	0	0	0	0	0	0	0
ch040	Female	0	2022-11-18	2022-11-29	11	Mild	0	0	0	0	0	0	0
ch041	Male	0	2022-11-19	2022-12-03	14	Mild	0	0	0	0	0	0	0
ch042	Male	0	2022-11-19	2022-12-02	13	Mild	0	0	0	0	0	0	0
ch043	Male	0	2022-11-19	2022-12-03	14	Mild	0	0	0	0	0	0	0
ch044	Male	0	2022-11-20	2022-12-03	13	Mild	0	0	0	0	0	0	0
ch045	Male	0	2022-11-20	2022-11-30	10	Mild	0	0	0	0	0	0	0
ch046	Female	0	2022-11-21	2022-12-03	12	Mild	0	0	0	0	0	0	0
ch047	Female	0	2022-11-22	2022-12-02	10	Mild	0	0	0	0	0	0	0
ch048	Female	0	2022-11-22	2022-12-04	12	Mild	0	0	0	0	0	0	0
ch049	Female	0	2022-11-22	2022-12-04	12	Mild	0	0	0	0	0	0	0
ch050	Female	0	2022-11-23	2022-12-02	9	Mild	0	0	0	0	0	0	0
ch051	Male	0	2022-11-24	2022-12-02	8	Mild	0	0	0	0	0	0	0
ch052	Male	0	2022-11-24	2022-12-05	11	Mild	0	0	0	0	0	0	0
ch053	Female	0	2022-11-24	2022-12-04	10	Mild	0	0	0	0	0	0	0
ch054	Male	0	2022-11-24	2022-12-02	8	Mild	0	0	0	0	0	0	0
ch055	Male	0	2022-11-25	2022-12-03	8	Mild	0	0	0	0	0	0	0
ch056	Male	0	2022-11-25	2022-12-04	9	Mild	0	0	0	0	0	0	0
ch057	Male	0	2022-11-26	2022-12-05	9	Mild	0	0	0	0	0	0	0
ch058	Female	0	2022-11-27	2022-11-29	2	Mild	0	0	0	0	0	0	0
ch059	Female	1	2022-10-15 01:05:00	2022-10-30 08:52:00	15	Asymptomatic	0	0	0	0	0	0	0
ch060	Male	1	2022-10-15 06:32:00	2022-10-30 09:03:00	15	Mild	0	0	0	0	0	0	0
ch061	Male	1	2022-10-17 14:26:00	2022-10-29	12	Mild	0	0	0	0	0	0	0
ch062	Male	1	2022-10-19 02:19:00	2022-11-02	14	Mild	0	0	0	0	0	0	0
ch063	Female	1	2022-10-20 03:25:00	2022-11-08 09:53:00	19	Asymptomatic	0	0	0	0	0	0	0
ch064	Female	1	2022-10-21 12:24:00	2022-11-09 08:29:00	19	Mild	0	0	0	0	0	0	0
ch065	Male	1	2022-10-21 21:57:00	2022-11-06 12:48:00	16	Mild	0	0	0	0	0	0	0
ch066	Female	1	2022-10-23 17:22:00	2022-11-07 08:43:00	15	Mild	0	0	0	0	0	0	0
ch067	Male	1	2022-10-23 23:35:00	2022-11-05 09:28:00	13	Mild	0	0	0	0	0	0	0
ch068	Male	1	2022-10-27 06:55:00	2022-11-07 11:52:00	11	Mild	0	0	0	0	0	0	0
ch069	Female	1	2022-10-27 17:54:00	2022-11-11 09:25:00	15	Mild	0	0	0	0	0	0	0
ch070	Male	1	2022-10-27 18:13:00	2022-11-07 09:15:00	11	Mild	0	0	0	0	0	0	0
ch071	Male	1	2022-10-29 11:35:00	2022-11-10 09:34:00	12	Asymptomatic	0	0	0	0	0	0	0
ch072	Male	1	2022-10-29 14:17:00	2022-11-13 08:59:00	15	Mild	0	0	0	0	0	0	0
ch073	Female	1	2022-10-30	2022-11-22	23	Asymptomatic	0	0	0	0	0	0	0
ch074	Male	1	2022-10-31 06:52:00	2022-11-13 08:46:00	13	Mild	0	0	0	0	0	0	0
ch075	Male	1	2022-11-01 03:58:00	2022-11-16 09:23:00	15	Asymptomatic	0	0	0	0	0	0	0
ch076	Male	1	2022-11-01 07:11:00	2022-11-17 12:06:00	16	Mild	0	0	0	0	0	0	0
ch077	Female	1	2022-11-01 11:47:00	2022-11-18 09:47:00	17	Mild	0	0	0	0	0	0	0
ch078	Male	1	2022-11-01 23:21:00	2022-11-18 09:10:00	17	Asymptomatic	0	0	0	0	0	0	0
ch079	Male	1	2022-11-02 07:23:00	2022-11-15 08:20:00	13	Asymptomatic	0	0	0	0	0	0	0
ch080	Female	1	2022-11-02 19:02:00	2022-11-18 09:25:00	16	Mild	0	0	0	0	0	0	0
ch081	Female	1	2022-11-03 10:55:00	2022-11-15 09:13:00	12	Mild	0	0	0	0	0	0	0
ch082	Female	1	2022-11-04	2022-11-20	16	Mild	0	0	0	0	0	0	0
ch083	Male	1	2022-11-04 21:36:00	2022-11-15 09:04:00	11	Mild	0	0	0	0	0	0	0
ch084	Female	1	2022-11-04	2022-11-23	19	Mild	0	0	0	0	0	0	0
ch085	Male	1	2022-11-05	2022-11-20	15	Mild	0	0	0	0	0	0	0
ch086	Male	1	2022-11-05 20:04:00	2022-11-18 10:18:00	13	Asymptomatic	0	0	0	0	0	0	0
ch087	Male	1	2022-11-05	2022-11-22	17	Mild	0	0	0	0	0	0	0
ch088	Male	1	2022-11-06 00:27:00	2022-11-17 09:59:00	11	Mild	0	0	0	0	0	0	0
ch089	Female	1	2022-11-06	2022-11-19	13	Mild	0	0	0	0	0	0	0
ch090	Male	1	2022-11-06	2022-11-20	14	Mild	0	0	0	0	0	0	0
ch091	Male	1	2022-11-06	2022-11-20	14	Mild	0	0	0	0	0	0	0
ch092	Male	1	2022-11-06 20:25:00	2022-11-18 09:37:00	12	Mild	0	0	0	0	0	0	0
ch093	Female	1	2022-11-06	2022-11-29	23	Mild	0	0	0	0	0	0	0
ch094	Male	1	2022-11-07	2022-11-22	15	Asymptomatic	0	0	0	0	0	0	0
ch095	Female	1	2022-11-07	2022-11-25	18	Mild	0	0	0	0	0	0	0
ch096	Male	1	2022-11-07	2022-11-24	17	Mild	0	0	0	0	0	0	0
ch097	Male	1	2022-11-07 15:26:00	2022-11-17 09:44:00	10	Asymptomatic	0	0	0	0	0	0	0
ch098	Female	1	2022-11-07	2022-12-03	26	Mild	0	0	0	0	0	0	0
ch099	Male	1	2022-11-07	2022-11-20	13	Mild	0	0	0	0	0	0	0
ch100	Female	1	2022-11-08	2022-11-21	13	Asymptomatic	0	0	0	0	0	0	0
ch101	Male	1	2022-11-08	2022-11-19	11	Mild	0	0	0	0	0	0	0
ch102	Male	1	2022-11-09	2022-11-22	13	Mild	0	0	0	0	0	0	0
ch103	Male	1	2022-11-09	2022-11-28	19	Asymptomatic	0	0	0	0	0	0	0
ch104	Female	1	2022-11-10	2022-11-20	10	Mild	0	0	0	0	0	0	0
ch105	Female	1	2022-11-10	2022-11-27	17	Mild	0	0	0	0	0	0	0
ch106	Female	1	2022-11-10	2022-11-22	12	Mild	0	0	0	0	0	0	0
ch107	Female	1	2022-11-12	2022-11-24	12	Mild	0	0	0	0	0	0	0
ch108	Female	1	2022-11-12	2022-11-26	14	Mild	0	0	0	0	0	0	0
ch109	Male	1	2022-11-13	2022-11-23	10	Mild	0	0	0	0	0	0	0
ch110	Male	1	2022-11-14	2022-11-27	13	Mild	0	0	0	0	0	0	0
ch111	Male	1	2022-11-14	2022-12-04	20	Mild	0	0	0	0	0	0	0
ch112	Female	1	2022-11-15	2022-12-01	16	Mild	0	0	0	0	0	0	0
ch113	Male	1	2022-11-15	2022-11-26	11	Mild	0	0	0	0	0	0	0
ch114	Female	1	2022-11-15	2022-11-26	11	Mild	0	0	0	0	0	0	0
ch115	Female	1	2022-11-15	2022-12-04	19	Mild	0	0	0	0	0	0	0
ch116	Female	1	2022-11-16	2022-12-02	16	Mild	0	0	0	0	0	0	0
ch117	Male	1	2022-11-17	2022-11-29	12	Asymptomatic	0	0	0	0	0	0	0
ch118	Female	1	2022-11-17	2022-11-25	8	Mild	0	0	0	0	0	0	0
ch119	Female	1	2022-11-17	2022-11-29	12	Mild	0	0	0	0	0	0	0
ch120	Male	1	2022-11-17	2022-11-29	12	Mild	0	0	0	0	0	0	0
ch121	Male	1	2022-11-17	2022-12-01	14	Mild	0	0	0	0	0	0	0
ch122	Male	1	2022-11-18	2022-11-26	8	Asymptomatic	0	0	0	0	0	0	0
ch123	Male	1	2022-11-18	2022-11-29	11	Mild	0	0	0	0	0	0	0
ch124	Male	1	2022-11-19	2022-11-29	10	Mild	0	0	0	0	0	0	0
ch125	Male	1	2022-11-19	2022-12-03	14	Mild	0	0	0	0	0	0	0
ch126	Female	1	2022-11-19	2022-12-04	15	Mild	0	0	0	0	0	0	0
ch127	Male	1	2022-11-21	2022-12-01	10	Mild	0	0	0	0	0	0	0
ch128	Male	1	2022-11-21	2022-12-04	13	Mild	0	0	0	0	0	0	0
ch129	Male	1	2022-11-21	2022-11-30	9	Mild	0	0	0	0	0	0	0
ch130	Male	1	2022-11-21	2022-12-01	10	Mild	0	0	0	0	0	0	0
ch131	Male	1	2022-11-21	2022-12-02	11	Mild	0	0	0	0	0	0	0
ch132	Female	1	2022-11-21	2022-12-04	13	Mild	0	0	0	0	0	0	0
ch133	Female	1	2022-11-22	2022-11-28	6	Mild	0	0	0	0	0	0	0
ch134	Female	1	2022-11-22	2022-12-03	11	Mild	0	0	0	0	0	0	0
ch135	Male	1	2022-11-22	2022-12-02	10	Mild	0	0	0	0	0	0	0
ch136	Male	1	2022-11-23	2022-12-02	9	Mild	0	0	0	0	0	0	0
ch137	Male	1	2022-11-23	2022-12-03	10	Mild	0	0	0	0	0	0	0
ch138	Male	1	2022-11-24	2022-12-02	8	Mild	0	0	0	0	0	0	0
ch139	Male	1	2022-11-24	2022-12-04	10	Mild	0	0	0	0	0	0	0
ch140	Male	1	2022-11-24	2022-12-02	8	Asymptomatic	0	0	0	0	0	0	0
ch141	Female	1	2022-11-24	2022-12-03	9	Mild	0	0	0	0	0	0	0
ch142	Female	1	2022-11-24	2022-12-03	9	Mild	0	0	0	0	0	0	0
ch143	Male	1	2022-11-24	2022-12-03	9	Mild	0	0	0	0	0	0	0
ch144	Female	1	2022-11-25	2022-12-03	8	Mild	0	0	0	0	0	0	0
ch145	Male	1	2022-11-25	2022-12-04	9	Mild	0	0	0	0	0	0	0
ch146	Female	1	2022-11-25	2022-12-04	9	Mild	0	0	0	0	0	0	0
ch147	Male	1	2022-11-25	2022-12-06	11	Mild	0	0	0	0	0	0	0
ch148	Male	1	2022-11-26	2022-12-05	9	Mild	0	0	0	0	0	0	0
ch149	Male	1	2022-11-26	2022-12-05	9	Mild	0	0	0	0	0	0	0
ch150	Female	1	2022-11-27	2022-12-04	7	Asymptomatic	0	0	0	0	0	0	0
ch151	Male	1	2022-11-27	2022-12-05	8	Mild	0	0	0	0	0	0	0
ch152	Male	1	2022-11-29	2022-12-05	6	Mild	0	0	0	0	0	0	0
ch153	Male	2	2022-10-17	2022-10-29	12	Mild	0	0	0	0	0	0	0
ch154	Female	2	2022-10-18	2022-10-30	12	Mild	0	0	0	0	0	0	0
ch155	Female	2	2022-10-19	2022-10-28	9	Asymptomatic	0	0	0	0	0	0	0
ch156	Male	2	2022-10-19 08:56:00	2022-11-05 09:29:00	17	Mild	0	0	0	0	0	0	0
ch157	Male	2	2022-10-19	2022-11-03	15	Mild	0	0	0	0	0	0	0
ch158	Female	2	2022-10-24 17:46:00	2022-11-08 09:37:00	15	Mild	0	0	0	0	0	0	0
ch159	Male	2	2022-10-25 16:36:00	2022-11-12 09:26:00	18	Mild	0	0	0	0	0	0	0
ch160	Female	2	2022-10-27 22:44:00	2022-11-10 09:18:00	14	Mild	0	0	0	0	0	0	0
ch161	Male	2	2022-10-29 04:19:00	2022-11-17 09:32:00	19	Mild	0	0	0	0	0	0	0
ch162	Male	2	2022-10-29 17:22:00	2022-11-16 09:56:00	18	Asymptomatic	0	0	0	0	0	0	0
ch163	Female	2	2022-10-31 04:56:00	2022-11-17 10:50:00	17	Mild	0	0	0	0	0	0	0
ch164	Female	2	2022-10-31 14:35:00	2022-11-14 10:30:00	14	Asymptomatic	0	0	0	0	0	0	0
ch165	Male	2	2022-10-31	2022-11-20	20	Mild	0	0	0	0	0	0	0
ch166	Female	2	2022-11-03	2022-11-23	20	Mild	0	0	0	0	0	0	0
ch167	Female	2	2022-11-03 15:15:00	2022-11-11 22:06:00	8	Mild	0	0	0	0	0	0	0
ch168	Female	2	2022-11-04 13:27:00	2022-11-17 13:03:00	13	Asymptomatic	0	0	0	0	0	0	0
ch169	Female	2	2022-11-05 01:13:00	2022-11-18 08:39:00	13	Mild	0	0	0	0	0	0	0
ch170	Female	2	2022-11-05	2022-11-26	21	Asymptomatic	0	0	0	0	0	0	0
ch171	Male	2	2022-11-06	2022-11-20	14	Mild	0	0	0	0	0	0	0
ch172	Male	2	2022-11-06	2022-11-21	15	Mild	0	0	0	0	0	0	0
ch173	Female	2	2022-11-07	2022-11-22	15	Mild	0	0	0	0	0	0	0
ch174	Female	2	2022-11-07	2022-11-19	12	Mild	0	0	0	0	0	0	0
ch175	Female	2	2022-11-08	2022-11-20	12	Mild	0	0	0	0	0	0	0
ch176	Female	2	2022-11-09	2022-11-19	10	Asymptomatic	0	0	0	0	0	0	0
ch177	Male	2	2022-11-09	2022-11-23	14	Mild	0	0	0	0	0	0	0
ch178	Female	2	2022-11-09	2022-12-02	23	Asymptomatic	0	0	0	0	0	0	0
ch179	Female	2	2022-11-10	2022-11-20	10	Mild	0	0	0	0	0	0	0
ch180	Female	2	2022-11-10	2022-11-21	11	Mild	0	0	0	0	0	0	0
ch181	Male	2	2022-11-10	2022-11-20	10	Asymptomatic	0	0	0	0	0	0	0
ch182	Female	2	2022-11-11	2022-11-26	15	Mild	0	0	0	0	0	0	0
ch183	Female	2	2022-11-12	2022-11-24	12	Mild	0	0	0	0	0	0	0
ch184	Male	2	2022-11-12	2022-11-22	10	Mild	0	0	0	0	0	0	0
ch185	Female	2	2022-11-12	2022-11-21	9	Mild	0	0	0	0	0	0	0
ch186	Male	2	2022-11-13	2022-12-01	18	Mild	0	0	0	0	0	0	0
ch187	Male	2	2022-11-13	2022-11-28	15	Mild	0	0	0	0	0	0	0
ch188	Male	2	2022-11-14	2022-11-27	13	Mild	0	0	0	0	0	0	0
ch189	Male	2	2022-11-14	2022-11-30	16	Mild	0	0	0	0	0	0	0
ch190	Female	2	2022-11-15	2022-11-28	13	Mild	0	0	0	0	0	0	0
ch191	Female	2	2022-11-16	2022-11-27	11	Mild	0	0	0	0	0	0	0
ch192	Male	2	2022-11-17	2022-11-29	12	Mild	0	0	0	0	0	0	0
ch193	Female	2	2022-11-17	2022-12-03	16	Mild	0	0	0	0	0	0	0
ch194	Female	2	2022-11-17	2022-12-04	17	Mild	0	0	0	0	0	0	0
ch195	Female	2	2022-11-17	2022-12-02	15	Mild	0	0	0	0	0	0	0
ch196	Male	2	2022-11-17	2022-11-29	12	Mild	0	0	0	0	0	0	0
ch197	Male	2	2022-11-17	2022-11-29	12	Mild	0	0	0	0	0	0	0
ch198	Male	2	2022-11-18	2022-11-29	11	Mild	0	0	0	0	0	0	0
ch199	Female	2	2022-11-18	2022-11-26	8	Asymptomatic	0	0	0	0	0	0	0
ch200	Male	2	2022-11-18	2022-11-30	12	Asymptomatic	0	0	0	0	0	0	0
ch201	Male	2	2022-11-19	2022-11-30	11	Mild	0	0	0	0	0	0	0
ch202	Female	2	2022-11-19	2022-12-02	13	Mild	0	0	0	0	0	0	0
ch203	Female	2	2022-11-19	2022-11-30	11	Mild	0	0	0	0	0	0	0
ch204	Female	2	2022-11-19	2022-11-29	10	Mild	0	0	0	0	0	0	0
ch205	Female	2	2022-11-20	2022-12-02	12	Mild	0	0	0	0	0	0	0
ch206	Female	2	2022-11-20	2022-12-01	11	Mild	0	0	0	0	0	0	0
ch207	Male	2	2022-11-20	2022-12-04	14	Mild	0	0	0	0	0	0	0
ch208	Female	2	2022-11-20	2022-12-04	14	Mild	0	0	0	0	0	0	0
ch209	Female	2	2022-11-21	2022-11-29	8	Mild	1	0	0	1（心肌病）	0	0	0
ch210	Male	2	2022-11-22	2022-11-30	8	Mild	0	0	0	0	0	0	0
ch211	Male	2	2022-11-24	2022-12-02	8	Mild	0	0	0	0	0	0	0
ch212	Male	2	2022-11-24	2022-12-02	8	Mild	0	0	0	0	0	0	0
ch213	Male	2	2022-11-26	2022-12-04	8	Mild	0	0	0	0	0	0	0
ch214	Female	2	2022-11-26	2022-12-04	8	Mild	0	0	0	0	0	0	0
ch215	Male	2	2022-11-27	2022-12-06	9	Mild	0	0	0	0	0	0	0
ch216	Female	3	2022-10-14 09:42:00	2022-10-30	16	Mild	0	0	0	0	0	0	0
ch217	Male	3	2022-10-16	2022-11-04	19	Mild	0	0	0	0	0	0	0
ch218	Male	3	2022-10-17	2022-10-28	11	Mild	0	0	0	0	0	0	0
ch219	Male	3	2022-10-19	2022-10-27	8	Asymptomatic	0	0	0	0	0	0	0
ch220	Male	3	2022-10-20 04:21:00	2022-11-06 09:12:00	17	Mild	0	0	0	0	0	0	0
ch221	Male	3	2022-10-20 10:43:00	2022-11-09 08:49:00	20	Asymptomatic	0	0	0	0	0	0	0
ch222	Male	3	2022-10-20 19:56:00	2022-11-08 09:56:00	19	Mild	0	0	0	0	0	0	0
ch223	Male	3	2022-10-20	2022-11-02	13	Mild	0	0	0	0	0	0	0
ch224	Male	3	2022-10-29 12:36:00	2022-11-11 17:34:00	13	Mild	0	0	0	0	0	0	0
ch225	Male	3	2022-10-31 04:32:00	2022-11-12 08:32:00	12	Asymptomatic	0	0	0	0	0	0	0
ch226	Female	3	2022-11-01 04:28:00	2022-11-17 10:09:00	16	Mild	0	0	0	0	0	0	0
ch227	Female	3	2022-11-01 07:41:00	2022-11-16 08:30:00	15	Asymptomatic	0	0	0	0	0	0	0
ch228	Male	3	2022-11-02 12:25:00	2022-11-15 10:38:00	13	Mild	0	0	0	0	0	0	0
ch229	Male	3	2022-11-03 21:36:00	2022-11-16 09:31:00	13	Mild	0	0	0	0	0	0	0
ch230	Female	3	2022-11-05	2022-11-19	14	Asymptomatic	0	0	0	0	0	0	0
ch231	Male	3	2022-11-05	2022-11-21	16	Mild	0	0	0	0	0	0	0
ch232	Male	3	2022-11-05 16:41:00	2022-11-17 12:23:00	12	Mild	0	0	0	0	0	0	0
ch233	Male	3	2022-11-07	2022-11-19	12	Mild	0	0	0	0	0	0	0
ch234	Male	3	2022-11-08	2022-11-25	17	Mild	0	0	0	0	0	0	0
ch235	Female	3	2022-11-08 14:11:00	2022-11-17 09:49:00	9	Mild	0	0	0	0	0	0	0
ch236	Male	3	2022-11-09	2022-11-27	18	Asymptomatic	0	0	0	0	0	0	0
ch237	Male	3	2022-11-09	2022-11-28	19	Mild	0	0	0	0	0	0	0
ch238	Female	3	2022-11-10	2022-11-30	20	Mild	0	0	0	0	0	0	0
ch239	Male	3	2022-11-10	2022-11-26	16	Asymptomatic	0	0	0	0	0	0	0
ch240	Female	3	2022-11-12	2022-11-21	9	Mild	0	0	0	0	0	0	0
ch241	Female	3	2022-11-13	2022-11-21	8	Asymptomatic	0	0	0	0	0	0	0
ch242	Male	3	2022-11-13	2022-11-23	10	Mild	0	0	0	0	0	0	0
ch243	Male	3	2022-11-14	2022-11-27	13	Mild	0	0	0	0	0	0	0
ch244	Female	3	2022-11-14	2022-11-28	14	Mild	0	0	0	0	0	0	0
ch245	Female	3	2022-11-15	2022-11-23	8	Asymptomatic	0	0	0	0	0	0	0
ch246	Female	3	2022-11-15	2022-11-29	14	Mild	0	0	0	0	0	0	0
ch247	Female	3	2022-11-15	2022-11-24	9	Mild	0	0	0	0	0	0	0
ch248	Female	3	2022-11-17	2022-11-29	12	Asymptomatic	0	0	0	0	0	0	0
ch249	Female	3	2022-11-18	2022-11-26	8	Mild	0	0	0	0	0	0	0
ch250	Female	3	2022-11-18	2022-11-30	12	Asymptomatic	0	0	0	0	0	0	0
ch251	Male	3	2022-11-18	2022-11-30	12	Asymptomatic	0	0	0	0	0	0	0
ch252	Female	3	2022-11-19	2022-11-30	11	Mild	0	0	0	0	0	0	0
ch253	Male	3	2022-11-19	2022-12-03	14	Asymptomatic	0	0	0	0	0	0	0
ch254	Female	3	2022-11-19	2022-12-04	15	Mild	0	0	0	0	0	0	0
ch255	Male	3	2022-11-20	2022-11-27	7	Mild	0	0	0	0	0	0	0
ch256	Male	3	2022-11-23	2022-12-03	10	Mild	0	0	0	0	0	0	0
ch257	Female	3	2022-11-23	2022-12-01	8	Mild	0	0	0	0	0	0	0
ch258	Female	3	2022-11-25	2022-12-03	8	Asymptomatic	0	0	0	0	0	0	0
ch259	Female	3	2022-11-25	2022-12-02	7	Mild	0	0	0	0	0	0	0
ch260	Female	3	2022-11-25	2022-12-05	10	Mild	0	0	0	0	0	0	0
ch261	Male	3	2022-11-25	2022-12-04	9	Mild	0	0	0	0	0	0	0
ch262	Male	3	2022-11-26	2022-12-04	8	Mild	0	0	0	0	0	0	0
ch263	Male	3	2022-11-26	2022-12-04	8	Asymptomatic	0	0	0	0	0	0	0
ch264	Female	3	2022-11-27	2022-12-06	9	Mild	0	0	0	0	0	0	0
ch265	Male	3	2022-11-27	2022-12-05	8	Mild	0	0	0	0	0	0	0
ch266	Male	4	2022-10-03 15:10:00	2022-10-16 08:38:00	13	Mild	0	0	0	0	0	0	0
ch267	Female	4	2022-10-13 10:59:00	2022-10-23 09:29:00	10	Asymptomatic	0	0	0	0	0	0	0
ch268	Female	4	2022-10-15 16:47:00	2022-10-27	12	Asymptomatic	1	0	0	0	1	0	0
ch269	Female	4	2022-10-16	2022-11-02	17	Mild	0	0	0	0	0	0	0
ch270	Female	4	2022-10-16	2022-10-27	11	Mild	0	0	0	0	0	0	0
ch271	Male	4	2022-10-17	2022-10-29	12	Asymptomatic	0	0	0	0	0	0	0
ch272	Male	4	2022-10-18	2022-10-26 08:38:00	8	Asymptomatic	0	0	0	0	0	0	0
ch273	Male	4	2022-10-19	2022-11-04	16	Asymptomatic	0	0	0	0	0	0	0
ch274	Male	4	2022-10-19 12:26:00	2022-11-09 09:08:00	21	Mild	0	0	0	0	0	0	0
ch275	Male	4	2022-10-19	2022-11-03	15	Mild	0	0	0	0	0	0	0
ch276	Male	4	2022-10-19	2022-10-30	11	Mild	0	0	0	0	0	0	0
ch277	Female	4	2022-10-21 12:25:00	2022-11-09 08:37:00	19	Mild	0	0	0	0	0	0	0
ch278	Female	4	2022-10-23 00:04:00	2022-11-07 08:49:00	15	Asymptomatic	0	0	0	0	0	0	0
ch279	Female	4	2022-10-23 23:33:00	2022-11-05 09:30:00	13	Mild	0	0	0	0	0	0	0
ch280	Female	4	2022-10-21 22:30:00	2022-11-06 11:09:00	16	Mild	0	0	0	0	0	0	0
ch281	Female	4	2022-10-26 16:14:00	2022-11-06 12:38:00	11	Mild	0	0	0	0	0	0	0
ch282	Male	4	2022-10-28 19:56:00	2022-11-12 09:19:00	15	Asymptomatic	0	0	0	0	0	0	0
ch283	Male	4	2022-11-04 16:53:00	2022-11-13 08:15:00	9	Asymptomatic	0	0	0	0	0	0	0
ch284	Male	4	2022-11-04	2022-11-20	16	Mild	0	0	0	0	0	0	0
ch285	Female	4	2022-11-05 17:54:00	2022-11-16 09:21:00	11	Asymptomatic	0	0	0	0	0	0	0
ch286	Female	4	2022-11-07	2022-11-20	13	Mild	0	0	0	0	0	0	0
ch287	Female	4	2022-11-08	2022-11-28	20	Mild	0	0	0	0	0	0	0
ch288	Female	4	2022-11-09	2022-11-23	14	Mild	0	0	0	0	0	0	0
ch289	Female	4	2022-11-10	2022-11-19	9	Mild	0	0	0	0	0	0	0
ch290	Female	4	2022-11-11	2022-11-29	18	Mild	0	0	0	0	0	0	0
ch291	Male	4	2022-11-11	2022-11-29	18	Mild	0	0	0	0	0	0	0
ch292	Female	4	2022-11-11	2022-11-24	13	Mild	0	0	0	0	0	0	0
ch293	Female	4	2022-11-12	2022-11-21	9	Mild	0	0	0	0	0	0	0
ch294	Female	4	2022-11-12	2022-11-23	11	Mild	0	0	0	0	0	0	0
ch295	Male	4	2022-11-14	2022-11-22	8	Mild	0	0	0	0	0	0	0
ch296	Female	4	2022-11-14	2022-12-01	17	Mild	0	0	0	0	0	0	0
ch297	Female	4	2022-11-14	2022-12-02	18	Mild	0	0	0	0	0	0	0
ch298	Male	4	2022-11-14	2022-12-04	20	Mild	0	0	0	0	0	0	0
ch299	Female	4	2022-11-14	2022-12-01	17	Mild	0	0	0	0	0	0	0
ch300	Male	4	2022-11-15	2022-11-24	9	Mild	0	0	0	0	0	0	0
ch301	Male	4	2022-11-17	2022-11-26	9	Mild	0	0	0	0	0	0	0
ch302	Male	4	2022-11-17	2022-12-05	18	Mild	0	0	0	0	0	0	0
ch303	Female	4	2022-11-17	2022-11-29	12	Mild	0	0	0	0	0	0	0
ch304	Female	4	2022-11-19	2022-11-29	10	Mild	0	0	0	0	0	0	0
ch305	Female	4	2022-11-22	2022-12-04	12	Mild	0	0	0	0	0	0	0
ch306	Male	4	2022-11-23	2022-12-04	11	Mild	0	0	0	0	0	0	0
ch307	Female	4	2022-11-24	2022-12-03	9	Mild	0	0	0	0	0	0	0
ch308	Male	4	2022-11-25	2022-12-03	8	Mild	0	0	0	0	0	0	0
ch309	Female	4	2022-11-26	2022-12-06	10	Mild	0	0	0	0	0	0	0
ch310	Male	4	2022-11-26	2022-12-04	8	Mild	0	0	0	0	0	0	0
ch311	Female	4	2022-11-26	2022-12-04	8	Mild	0	0	0	0	0	0	0
ch312	Female	4	2022-11-27	2022-12-04	7	Mild	0	0	0	0	0	0	0
ch313	Male	5	2022-10-14 19:27:00	2022-11-03	20	Mild	0	0	0	0	0	0	0
ch314	Male	5	2022-10-16	2022-10-27	11	Mild	0	0	0	0	0	0	0
ch315	Male	5	2022-10-16	2022-10-31	15	Mild	0	0	0	0	0	0	0
ch316	Female	5	2022-10-17	2022-10-28	11	Mild	0	0	0	0	0	0	0
ch317	Male	5	2022-10-17	2022-10-27	10	Asymptomatic	0	0	0	0	0	0	0
ch318	Male	5	2022-10-17	2022-11-02	16	Mild	0	0	0	0	0	0	0
ch319	Female	5	2022-10-17	2022-10-29	12	Asymptomatic	0	0	0	0	0	0	0
ch320	Female	5	2022-10-17	2022-11-03	17	Asymptomatic	0	0	0	0	0	0	0
ch321	Female	5	2022-10-18	2022-10-26 08:38:00	8	Asymptomatic	0	0	0	0	0	0	0
ch322	Male	5	2022-10-18 20:51:00	2022-11-05 08:25:00	18	Asymptomatic	0	0	0	0	0	0	0
ch323	Male	5	2022-10-19 00:58:00	2022-11-06 08:51:00	18	Mild	0	0	0	0	0	0	0
ch324	Male	5	2022-10-20	2022-11-04	15	Mild	0	0	0	0	0	0	0
ch325	Female	5	2022-10-20	2022-10-28	8	Asymptomatic	0	0	0	0	0	0	0
ch326	Male	5	2022-10-20	2022-11-04	15	Asymptomatic	0	0	0	0	0	0	0
ch327	Female	5	2022-10-20	2022-11-04	15	Asymptomatic	0	0	0	0	0	0	0
ch328	Female	5	2022-10-22 19:30:00	2022-11-06 10:38:00	15	Asymptomatic	0	0	0	0	0	0	0
ch329	Male	5	2022-10-23 23:57:00	2022-11-08 08:39:00	16	Mild	0	0	0	0	0	0	0
ch330	Female	5	2022-10-31 10:59:00	2022-11-13 08:28:00	13	Mild	0	0	0	0	0	0	0
ch331	Male	5	2022-10-31 20:23:00	2022-11-08 08:36:00	8	Asymptomatic	0	0	0	0	0	0	0
ch332	Male	5	2022-11-01 14:57:00	2022-11-17 10:07:00	16	Mild	0	0	0	0	0	0	0
ch333	Male	5	2022-11-02 22:05:00	2022-11-15 12:37:00	13	Mild	0	0	0	0	0	0	0
ch334	Male	5	2022-11-04	2022-11-21	17	Mild	0	0	0	0	0	0	0
ch335	Male	5	2022-11-07 20:26:00	2022-11-16 09:21:00	9	Mild	0	0	0	0	0	0	0
ch336	Male	5	2022-11-09	2022-12-02	23	Mild	0	0	0	0	0	0	0
ch337	Male	5	2022-11-10	2022-11-23	13	Mild	0	0	0	0	0	0	0
ch338	Male	5	2022-11-11	2022-11-24	13	Mild	0	0	0	0	0	0	0
ch339	Male	5	2022-11-12	2022-11-26	14	Mild	0	0	0	0	0	0	0
ch340	Female	5	2022-11-13	2022-11-28	15	Mild	0	0	0	0	0	0	0
ch341	Female	5	2022-11-14	2022-12-01	17	Mild	0	0	0	0	0	0	0
ch342	Male	5	2022-11-14	2022-11-29	15	Mild	0	0	0	0	0	0	0
ch343	Male	5	2022-11-14	2022-11-24	10	Asymptomatic	0	0	0	0	0	0	0
ch344	Male	5	2022-11-16	2022-11-24	8	Mild	0	0	0	0	0	0	0
ch345	Male	5	2022-11-16	2022-11-24	8	Asymptomatic	0	0	0	0	0	0	0
ch346	Male	5	2022-11-16	2022-11-28	12	Mild	0	0	0	0	0	0	0
ch347	Male	5	2022-11-18	2022-11-26	8	Mild	0	0	0	0	0	0	0
ch348	Female	5	2022-11-19	2022-11-29	10	Mild	0	0	0	0	0	0	0
ch349	Male	5	2022-11-20	2022-12-01	11	Mild	0	0	0	0	0	0	0
ch350	Female	5	2022-11-20	2022-11-28	8	Mild	0	0	0	0	0	0	0
ch351	Female	5	2022-11-20	2022-11-29	9	Mild	0	0	0	0	0	0	0
ch352	Male	5	2022-11-24	2022-12-02	8	Mild	0	0	0	0	0	0	0
ch353	Female	5	2022-11-24	2022-12-02	8	Mild	0	0	0	0	0	0	0
ch354	Female	5	2022-11-25	2022-12-03	8	Mild	0	0	0	0	0	0	0
ch355	Male	5	2022-11-25	2022-12-03	8	Mild	0	0	0	0	0	0	0
ch356	Male	5	2022-11-25	2022-12-03	8	Mild	0	0	0	0	0	0	0
ch357	Female	5	2022-11-26	2022-12-05	9	Asymptomatic	0	0	0	0	0	0	0
ch358	Male	5	2022-11-26	2022-12-03	7	Mild	0	0	0	0	0	0	0
ch359	Female	5	2022-11-27	2022-11-30	3	Asymptomatic	0	0	0	0	0	0	0
ch360	Male	6	2022-10-01 23:40:00	2022-10-13 08:40:00	12	Mild	0	0	0	0	0	0	0
ch361	Male	6	2022-10-08 03:10:00	2022-10-25 08:44:00	17	Mild	0	0	0	0	0	0	0
ch362	Female	6	2022-10-09 08:37:00	2022-10-23 08:37:00	14	Asymptomatic	0	0	0	0	0	0	0
ch363	Male	6	2022-10-15 16:47:00	2022-10-27	12	Mild	0	0	0	0	0	0	0
ch364	Male	6	2022-10-16	2022-10-30	14	Asymptomatic	0	0	0	0	0	0	0
ch365	Male	6	2022-10-17	2022-11-01	15	Asymptomatic	0	0	0	0	0	0	0
ch366	Female	6	2022-10-18	2022-10-29	11	Mild	0	0	0	0	0	0	0
ch367	Male	6	2022-10-19	2022-10-31	12	Asymptomatic	0	0	0	0	0	0	0
ch368	Male	6	2022-10-19	2022-10-28	9	Asymptomatic	0	0	0	0	0	0	0
ch369	Female	6	2022-10-19	2022-11-04	16	Asymptomatic	0	0	0	0	0	0	0
ch370	Male	6	2022-10-19 21:16:00	2022-11-06 08:39:00	18	Mild	0	0	0	0	0	0	0
ch371	Male	6	2022-10-20	2022-11-04	15	Mild	0	0	0	0	0	0	0
ch372	Male	6	2022-10-21	2022-11-03	13	Asymptomatic	0	0	0	0	0	0	0
ch373	Male	6	2022-10-30 18:54:00	2022-11-15 09:31:00	16	Mild	0	0	0	0	0	0	0
ch374	Male	6	2022-10-31 09:06:00	2022-11-16 09:19:00	16	Mild	0	0	0	0	0	0	0
ch375	Male	6	2022-10-31 12:43:00	2022-11-15 13:24:00	15	Mild	0	0	0	0	0	0	0
ch376	Male	6	2022-10-31 19:39:00	2022-11-09 08:49:00	9	Mild	0	0	0	0	0	0	0
ch377	Female	6	2022-11-03 21:09:00	2022-11-18 08:49:00	15	Mild	0	0	0	0	0	0	0
ch378	Female	6	2022-11-05 00:57:00	2022-11-14 08:47:00	9	Mild	0	0	0	0	0	0	0
ch379	Male	6	2022-11-05	2022-11-19	14	Asymptomatic	0	0	0	0	0	0	0
ch380	Male	6	2022-11-08 03:13:00	2022-11-16 08:32:00	8	Mild	0	0	0	0	0	0	0
ch381	Female	6	2022-11-08 14:06:00	2022-11-17 09:46:00	9	Mild	0	0	0	0	0	0	0
ch382	Male	6	2022-11-09	2022-11-20	11	Asymptomatic	0	0	0	0	0	0	0
ch383	Male	6	2022-11-10	2022-11-19	9	Mild	0	0	0	0	0	0	0
ch384	Female	6	2022-11-10	2022-11-24	14	Mild	0	0	0	0	0	0	0
ch385	Male	6	2022-11-10	2022-11-25	15	Mild	0	0	0	0	0	0	0
ch386	Female	6	2022-11-11	2022-11-29	18	Mild	0	0	0	0	0	0	0
ch387	Male	6	2022-11-12	2022-11-29	17	Mild	0	0	0	0	0	0	0
ch388	Female	6	2022-11-13	2022-11-26	13	Asymptomatic	0	0	0	0	0	0	0
ch389	Male	6	2022-11-13	2022-11-29	16	Asymptomatic	0	0	0	0	0	0	0
ch390	Female	6	2022-11-13	2022-11-27	14	Mild	0	0	0	0	0	0	0
ch391	Male	6	2022-11-15	2022-11-23	8	Mild	1	0	0	0	0	1（癫痫）	0
ch392	Female	6	2022-11-17	2022-12-03	16	Mild	0	0	0	0	0	0	0
ch393	Male	6	2022-11-19	2022-12-02	13	Mild	0	0	0	0	0	0	0
ch394	Male	6	2022-11-19	2022-11-27	8	Mild	0	0	0	0	0	0	0
ch395	Male	6	2022-11-21	2022-11-30	9	Mild	0	0	0	0	0	0	0
ch396	Female	6	2022-11-22	2022-12-03	11	Mild	0	0	0	0	0	0	0
ch397	Female	6	2022-11-25	2022-12-03	8	Mild	0	0	0	0	0	0	0
ch398	Male	6	2022-11-26	2022-12-04	8	Mild	0	0	0	0	0	0	0
ch399	Female	6	2022-11-26	2022-12-01	5	Mild	0	0	0	0	0	0	0
ch400	Female	7	2022-10-08 03:10:00	2022-10-25 08:44:00	17	Mild	0	0	0	0	0	0	0
ch401	Female	7	2022-10-15 16:47:00	2022-10-28	13	Asymptomatic	0	0	0	0	0	0	0
ch402	Female	7	2022-10-16	2022-10-26 08:38:00	10	Mild	0	0	0	0	0	0	0
ch403	Male	7	2022-10-17	2022-11-03	17	Asymptomatic	0	0	0	0	0	0	0
ch404	Female	7	2022-10-19	2022-10-29	10	Asymptomatic	0	0	0	0	0	0	0
ch405	Female	7	2022-10-20 04:20:00	2022-11-06 09:05:00	17	Mild	0	0	0	0	0	0	0
ch406	Male	7	2022-10-20	2022-11-03	14	Asymptomatic	0	0	0	0	0	0	0
ch407	Male	7	2022-10-22 12:56:00	2022-11-06 10:39:00	15	Mild	0	0	0	0	0	0	0
ch408	Female	7	2022-10-22 17:03:00	2022-11-09 08:29:00	18	Asymptomatic	0	0	0	0	0	0	0
ch409	Female	7	2022-10-25 23:02:00	2022-11-03	9	Asymptomatic	0	0	0	0	0	0	0
ch410	Female	7	2022-10-27 13:17:00	2022-11-05 09:29:00	9	Mild	0	0	0	0	0	0	0
ch411	Male	7	2022-10-31 19:34:00	2022-11-09 08:49:00	9	Mild	0	0	0	0	0	0	0
ch412	Male	7	2022-11-02 14:25:00	2022-11-15 08:23:00	13	Mild	0	0	0	0	0	0	0
ch413	Female	7	2022-11-04 23:39:00	2022-11-14 09:01:00	10	Moderate	0	0	0	0	0	0	0
ch414	Female	7	2022-11-07 14:02:00	2022-11-17 09:52:00	10	Mild	0	0	0	0	0	0	0
ch415	Female	7	2022-11-11	2022-11-20	9	Mild	0	0	0	0	0	0	0
ch416	Female	7	2022-11-11	2022-11-22	11	Mild	0	0	0	0	0	0	0
ch417	Male	7	2022-11-12	2022-11-29	17	Mild	0	0	0	0	0	0	0
ch418	Male	7	2022-11-12	2022-11-23	11	Mild	0	0	0	0	0	0	0
ch419	Female	7	2022-11-16	2022-11-24	8	Mild	0	0	0	0	0	0	0
ch420	Male	7	2022-11-16	2022-12-01	15	Mild	0	0	0	0	0	0	0
ch421	Female	7	2022-11-17	2022-11-25	8	Mild	0	0	0	0	0	0	0
ch422	Male	7	2022-11-17	2022-11-26	9	Mild	0	0	0	0	0	0	0
ch423	Male	7	2022-11-18	2022-11-27	9	Mild	0	0	0	0	0	0	0
ch424	Male	7	2022-11-19	2022-11-27	8	Mild	0	0	0	0	0	0	0
ch425	Male	7	2022-11-26	2022-12-04	8	Mild	0	0	0	0	0	0	0
ch426	Female	7	2022-11-27	2022-11-30	3	Mild	0	0	0	0	0	0	0
ch427	Male	8	2022-10-09 08:36:00	2022-10-23 08:37:00	14	Mild	0	0	0	0	0	0	0
ch428	Male	8	2022-10-13 23:04:00	2022-10-22 08:51:00	9	Mild	0	0	0	0	0	0	0
ch429	Male	8	2022-10-18 13:18:00	2022-11-06 08:09:00	19	Asymptomatic	0	0	0	0	0	0	0
ch430	Male	8	2022-10-18 18:41:00	2022-11-06 08:08:00	19	Asymptomatic	0	0	0	0	0	0	0
ch431	Female	8	2022-10-19	2022-11-04	16	Mild	0	0	0	0	0	0	0
ch432	Male	8	2022-10-20	2022-11-03	14	Mild	0	0	0	0	0	0	0
ch433	Female	8	2022-10-20	2022-11-02	13	Mild	0	0	0	0	0	0	0
ch434	Male	8	2022-10-20	2022-11-02	13	Mild	0	0	0	0	0	0	0
ch435	Male	8	2022-10-21 17:49:00	2022-11-05 09:02:00	15	Mild	0	0	0	0	0	0	0
ch436	Female	8	2022-10-21 22:04:00	2022-11-06 09:35:00	16	Asymptomatic	0	0	0	0	0	0	0
ch437	Male	8	2022-10-23 15:18:00	2022-11-05 09:48:00	13	Mild	0	0	0	0	0	0	0
ch438	Male	8	2022-10-27 18:21:00	2022-11-14 10:34:00	18	Asymptomatic	0	0	0	0	0	0	0
ch439	Female	8	2022-10-28 13:05:00	2022-11-13 09:16:00	16	Mild	0	0	0	0	0	0	0
ch440	Female	8	2022-10-29 22:30:00	2022-11-07 10:17:00	9	Mild	0	0	0	0	0	0	0
ch441	Male	8	2022-10-30 22:34:00	2022-11-14 08:58:00	15	Asymptomatic	0	0	0	0	0	0	0
ch442	Female	8	2022-10-31 12:39:00	2022-11-15 13:23:00	15	Mild	0	0	0	0	0	0	0
ch443	Female	8	2022-11-01 14:06:00	2022-11-18 08:52:00	17	Mild	0	0	0	0	0	0	0
ch444	Female	8	2022-11-02 14:02:00	2022-11-11 08:37:00	9	Asymptomatic	0	0	0	0	0	0	0
ch445	Female	8	2022-11-03 07:43:00	2022-11-16 09:40:00	13	Mild	0	0	0	0	0	0	0
ch446	Female	8	2022-11-04 19:28:00	2022-11-18 08:53:00	14	Mild	0	0	0	0	0	0	0
ch447	Male	8	2022-11-06	2022-11-25	19	Mild	0	0	0	0	0	0	0
ch448	Male	8	2022-11-06	2022-11-20	14	Mild	0	0	0	0	0	0	0
ch449	Male	8	2022-11-09	2022-11-25	16	Mild	0	0	0	0	0	0	0
ch450	Male	8	2022-11-09	2022-11-20	11	Mild	0	0	0	0	0	0	0
ch451	Female	8	2022-11-11	2022-11-29	18	Mild	0	0	0	0	0	0	0
ch452	Female	8	2022-11-12	2022-11-26	14	Mild	0	0	0	0	0	0	0
ch453	Male	8	2022-11-12	2022-11-21	9	Mild	0	0	0	0	0	0	0
ch454	Male	8	2022-11-12	2022-11-28	16	Mild	0	0	0	0	0	0	0
ch455	Male	8	2022-11-13	2022-12-02	19	Mild	0	0	0	0	0	0	0
ch456	Male	8	2022-11-17	2022-11-30	13	Mild	0	0	0	0	0	0	0
ch457	Male	8	2022-11-24	2022-12-03	9	Mild	0	0	0	0	0	0	0
ch458	Female	8	2022-11-25	2022-12-04	9	Mild	0	0	0	0	0	0	0
ch459	Female	9	2022-10-08 03:10:00	2022-10-25 08:44:00	17	Mild	0	0	0	0	0	0	0
ch460	Female	9	2022-10-16	2022-11-04	19	Mild	0	0	0	0	0	0	0
ch461	Female	9	2022-10-16	2022-10-24 08:37:00	8	Asymptomatic	0	0	0	0	0	0	0
ch462	Female	9	2022-10-16	2022-10-29	13	Asymptomatic	0	0	0	0	0	0	0
ch463	Male	9	2022-10-17	2022-10-30	13	Asymptomatic	0	0	0	0	0	0	0
ch464	Female	9	2022-10-17 10:55:00	2022-11-08 14:00:00	22	Mild	0	0	0	0	0	0	0
ch465	Female	9	2022-10-18	2022-10-27	9	Mild	0	0	0	0	0	0	0
ch466	Male	9	2022-10-20	2022-11-03	14	Asymptomatic	0	0	0	0	0	0	0
ch467	Male	9	2022-10-20	2022-11-03	14	Asymptomatic	0	0	0	0	0	0	0
ch468	Female	9	2022-10-20 17:30:00	2022-11-09 08:27:00	20	Mild	0	0	0	0	0	0	0
ch469	Male	9	2022-10-28 09:56:00	2022-11-07 10:39:00	10	Mild	0	0	0	0	0	0	0
ch470	Female	9	2022-10-30 12:10:00	2022-11-13 08:23:00	14	Asymptomatic	0	0	0	0	0	0	0
ch471	Female	9	2022-10-30 18:51:00	2022-11-15 09:08:00	16	Mild	0	0	0	0	0	0	0
ch472	Female	9	2022-10-30 18:53:00	2022-11-15 09:28:00	16	Mild	0	0	0	0	0	0	0
ch473	Female	9	2022-11-01 04:01:00	2022-11-16 09:23:00	15	Mild	0	0	0	0	0	0	0
ch474	Male	9	2022-11-01 12:26:00	2022-11-13 08:18:00	12	Mild	0	0	0	0	0	0	0
ch475	Female	9	2022-11-06 23:36:00	2022-11-18 09:18:00	12	Mild	0	0	0	0	0	0	0
ch476	Male	9	2022-11-10	2022-11-30	20	Mild	0	0	0	0	0	0	0
ch477	Female	9	2022-11-11	2022-11-20	9	Mild	0	0	0	0	0	0	0
ch478	Male	9	2022-11-11	2022-11-19	8	Asymptomatic	0	0	0	0	0	0	0
ch479	Male	9	2022-11-11	2022-11-27	16	Asymptomatic	0	0	0	0	0	0	0
ch480	Female	9	2022-11-11	2022-11-29	18	Mild	0	0	0	0	0	0	0
ch481	Male	9	2022-11-11	2022-11-22	11	Mild	0	0	0	0	0	0	0
ch482	Female	9	2022-11-13	2022-11-24	11	Mild	0	0	0	0	0	0	0
ch483	Male	9	2022-11-13	2022-11-30	17	Mild	0	0	0	0	0	0	0
ch484	Female	9	2022-11-14	2022-11-24	10	Mild	0	0	0	0	0	0	0
ch485	Male	9	2022-11-19	2022-11-27	8	Mild	0	0	0	0	0	0	0
ch486	Female	9	2022-11-20	2022-12-03	13	Mild	0	0	0	0	0	0	0
ch487	Male	9	2022-11-21	2022-12-04	13	Mild	0	0	0	0	0	0	0
ch488	Male	9	2022-11-24	2022-12-02	8	Asymptomatic	0	0	0	0	0	0	0
ch489	Male	9	2022-11-24	2022-12-04	10	Mild	0	0	0	0	0	0	0
ch490	Female	9	2022-11-25	2022-12-04	9	Mild	0	0	0	0	0	0	0
ch491	Male	10	2022-10-17 17:24:00	2022-10-28 10:09:00	11	Asymptomatic	0	0	0	0	0	0	0
ch492	Male	10	2022-10-18 17:20:00	2022-11-05 08:44:00	18	Asymptomatic	0	0	0	0	0	0	0
ch493	Male	10	2022-10-20 14:45:00	2022-11-04 08:42:00	15	Asymptomatic	0	0	0	0	0	0	0
ch494	Male	10	2022-10-21 06:44:00	2022-11-06 10:16:00	16	Mild	0	0	0	0	0	0	0
ch495	Male	10	2022-10-23 11:55:00	2022-11-04 08:49:00	12	Asymptomatic	1	0	0	0	1	0	0
ch496	Male	10	2022-10-23 23:52:00	2022-11-08 08:39:00	16	Mild	0	0	0	0	0	0	0
ch497	Male	10	2022-10-24 11:16:00	2022-11-06 09:33:00	13	Asymptomatic	0	0	0	0	0	0	0
ch498	Male	10	2022-10-26 10:08:00	2022-11-06 13:43:00	11	Mild	0	0	0	0	0	0	0
ch499	Female	10	2022-10-27 05:43:00	2022-11-07 11:55:00	11	Asymptomatic	0	0	0	0	0	0	0
ch500	Male	10	2022-10-27 22:21:00	2022-11-15 13:04:00	19	Mild	0	0	0	0	0	0	0
ch501	Male	10	2022-10-28 04:18:00	2022-11-06 11:48:00	9	Mild	0	0	0	0	0	0	0
ch502	Male	10	2022-10-28 19:20:00	2022-11-11 09:18:00	14	Mild	0	0	0	0	0	0	0
ch503	Female	10	2022-10-28 23:27:00	2022-11-16 09:10:00	19	Asymptomatic	0	0	0	0	0	0	0
ch504	Male	10	2022-10-31 14:48:00	2022-11-15 08:25:00	15	Mild	0	0	0	0	0	0	0
ch505	Female	10	2022-11-01 06:09:00	2022-11-17 11:10:00	16	Mild	0	0	0	0	0	0	0
ch506	Female	10	2022-11-02	2022-11-21	19	Mild	0	0	0	0	0	0	0
ch507	Male	10	2022-11-05 15:58:00	2022-11-13 08:59:00	8	Asymptomatic	0	0	0	0	0	0	0
ch508	Male	10	2022-11-06 17:11:00	2022-11-17 09:35:00	11	Mild	0	0	0	0	0	0	0
ch509	Female	10	2022-11-09	2022-11-23	14	Asymptomatic	0	0	0	0	0	0	0
ch510	Female	10	2022-11-09	2022-11-30	21	Mild	0	0	0	0	0	0	0
ch511	Female	10	2022-11-10	2022-11-19	9	Mild	0	0	0	0	0	0	0
ch512	Female	10	2022-11-12	2022-11-22	10	Mild	0	0	0	0	0	0	0
ch513	Male	10	2022-11-12	2022-11-23	11	Mild	0	0	0	0	0	0	0
ch514	Female	10	2022-11-15	2022-11-26	11	Mild	0	0	0	0	0	0	0
ch515	Female	10	2022-11-17	2022-11-30	13	Mild	0	0	0	0	0	0	0
ch516	Male	10	2022-11-20	2022-12-03	13	Mild	0	0	0	0	0	0	0
ch517	Female	10	2022-11-21	2022-12-02	11	Mild	0	0	0	0	0	0	0
ch518	Female	10	2022-11-24	2022-12-02	8	Mild	0	0	0	0	0	0	0
ch519	Female	10	2022-11-28	2022-12-04	6	Mild	0	0	0	0	0	0	0
ch520	Male	11	2022-10-16 09:20:00	2022-10-28 10:30:00	12	Moderate	0	0	0	0	0	0	0
ch521	Male	11	2022-10-16 20:00:00	2022-11-01 08:42:00	16	Asymptomatic	0	0	0	0	0	0	0
ch522	Male	11	2022-10-16 23:57:00	2022-11-07 17:30:00	22	Mild	0	0	0	0	0	0	0
ch523	Male	11	2022-10-17 13:49:00	2022-11-03 08:25:00	17	Mild	0	0	0	0	0	0	0
ch524	Female	11	2022-10-18 09:31:00	2022-11-03 08:57:00	16	Mild	0	0	0	0	0	0	0
ch525	Male	11	2022-10-20 22:55:00	2022-10-30 08:11:00	10	Mild	0	0	0	0	0	0	0
ch526	Male	11	2022-10-21 01:51:00	2022-11-09 09:20:00	19	Mild	0	0	0	0	0	0	0
ch527	Male	11	2022-10-21 15:15:00	2022-10-31 08:12:00	10	Asymptomatic	0	0	0	0	0	0	0
ch528	Male	11	2022-10-22 07:08:00	2022-11-18 08:32:00	27	Asymptomatic	0	0	0	0	0	0	0
ch529	Female	11	2022-10-22 17:00:00	2022-11-09 08:29:00	18	Mild	0	0	0	0	0	0	0
ch530	Male	11	2022-10-23 01:03:00	2022-11-10 08:42:00	18	Mild	0	0	0	0	0	0	0
ch531	Female	11	2022-10-23 01:25:00	2022-11-07 12:03:00	15	Mild	0	0	0	0	0	0	0
ch532	Female	11	2022-10-23 23:23:00	2022-11-05 09:30:00	13	Mild	0	0	0	0	0	0	0
ch533	Female	11	2022-10-25 21:26:00	2022-11-03 08:35:00	9	Asymptomatic	0	0	0	0	0	0	0
ch534	Male	11	2022-10-27 05:35:00	2022-11-07 11:54:00	11	Mild	0	0	0	0	0	0	0
ch535	Male	11	2022-10-27 18:47:00	2022-11-15 08:45:00	19	Mild	0	0	0	0	0	0	0
ch536	Female	11	2022-10-29 07:04:00	2022-11-18 08:35:00	20	Mild	0	0	0	0	0	0	0
ch537	Male	11	2022-10-31 18:14:00	2022-11-14 08:51:00	14	Mild	0	0	0	0	0	0	0
ch538	Female	11	2022-11-04 17:16:00	2022-11-14 09:53:00	10	Mild	0	0	0	0	0	0	0
ch539	Female	11	2022-11-06 16:42:00	2022-11-15 13:08:00	9	Mild	0	0	0	0	0	0	0
ch540	Male	11	2022-11-07	2022-11-19	12	Mild	0	0	0	0	0	0	0
ch541	Female	11	2022-11-10	2022-11-19	9	Mild	0	0	0	0	0	0	0
ch542	Male	11	2022-11-10	2022-11-19	9	Mild	0	0	0	0	0	0	0
ch543	Female	11	2022-11-10	2022-11-23	13	Mild	0	0	0	0	0	0	0
ch544	Male	11	2022-11-11	2022-11-25	14	Asymptomatic	0	0	0	0	0	0	0
ch545	Male	11	2022-11-14	2022-11-28	14	Mild	0	0	0	0	0	0	0
ch546	Female	11	2022-11-15	2022-11-30	15	Mild	0	0	0	0	0	0	0
ch547	Male	11	2022-11-17	2022-11-29	12	Asymptomatic	0	0	0	0	0	0	0
ch548	Female	11	2022-11-20	2022-12-04	14	Mild	0	0	0	0	0	0	0
ch549	Female	12	2022-10-18 03:48:00	2022-11-05 09:17:00	18	Asymptomatic	0	0	0	0	0	0	0
ch550	Male	12	2022-10-19 07:55:00	2022-10-29 08:34:00	10	Mild	0	0	0	0	0	0	0
ch551	Female	12	2022-10-21 05:58:00	2022-11-06 08:25:00	16	Mild	0	0	0	0	0	0	0
ch552	Female	12	2022-10-21 11:37:00	2022-11-04 08:42:00	14	Mild	0	0	0	0	0	0	0
ch553	Female	12	2022-10-27 22:18:00	2022-11-15 13:05:00	19	Mild	0	0	0	0	0	0	0
ch554	Female	12	2022-10-28 21:53:00	2022-11-15 09:05:00	18	Mild	0	0	0	0	0	0	0
ch555	Male	12	2022-10-29 03:50:00	2022-11-14 10:58:00	16	Mild	0	0	0	0	0	0	0
ch556	Female	12	2022-10-29 03:58:00	2022-11-09 08:56:00	11	Mild	0	0	0	0	0	0	0
ch557	Female	12	2022-10-29 04:45:00	2022-11-09 09:56:00	11	Asymptomatic	0	0	0	0	0	0	0
ch558	Female	12	2022-10-29 04:54:00	2022-11-17 08:43:00	19	Mild	0	0	0	0	0	0	0
ch559	Female	12	2022-10-29 04:57:00	2022-11-10 10:55:00	12	Mild	0	0	0	0	0	0	0
ch560	Male	12	2022-10-29 15:00:00	2022-11-07 10:25:00	9	Mild	0	0	0	0	0	0	0
ch561	Female	12	2022-10-29 15:51:00	2022-11-17 10:50:00	19	Mild	0	0	0	0	0	0	0
ch562	Female	12	2022-10-29 15:53:00	2022-11-10 09:16:00	12	Mild	0	0	0	0	0	0	0
ch563	Male	12	2022-10-29 20:54:00	2022-11-16 10:39:00	18	Mild	0	0	0	0	0	0	0
ch564	Female	12	2022-10-30 00:27:00	2022-11-17 10:51:00	18	Mild	0	0	0	0	0	0	0
ch565	Male	12	2022-10-30 01:58:00	2022-11-16 09:41:00	17	Mild	0	0	0	0	0	0	0
ch566	Female	12	2022-10-30 16:43:00	2022-11-10 08:44:00	11	Mild	0	0	0	0	0	0	0
ch567	Female	12	2022-10-31 01:24:00	2022-11-15 09:02:00	15	Mild	0	0	0	0	0	0	0
ch568	Female	12	2022-11-02 12:07:00	2022-11-15 08:16:00	13	Mild	0	0	0	0	0	0	0
ch569	Male	12	2022-11-02 13:56:00	2022-11-18 08:30:00	16	Mild	0	0	0	0	0	0	0
ch570	Male	12	2022-11-02 19:05:00	2022-11-14 08:42:00	12	Mild	0	0	0	0	0	0	0
ch571	Male	12	2022-11-06	2022-11-21	15	Asymptomatic	0	0	0	0	0	0	0
ch572	Female	12	2022-11-08	2022-11-22	14	Asymptomatic	0	0	0	0	0	0	0
ch573	Female	12	2022-11-19	2022-11-27	8	Mild	0	0	0	0	0	0	0
ch574	Male	12	2022-11-19	2022-11-27	8	Asymptomatic	0	0	0	0	0	0	0
ch575	Female	12	2022-11-24	2022-12-03	9	Mild	0	0	0	0	0	0	0
ch576	Male	13	2022-10-17 19:14:00	2022-11-04 06:50:00	18	Mild	0	0	0	0	0	0	0
ch577	Male	13	2022-10-21 15:08:00	2022-11-06 12:36:00	16	Mild	0	0	0	0	0	0	0
ch578	Male	13	2022-10-21 18:06:00	2022-11-08 09:37:00	18	Mild	0	0	0	0	0	0	0
ch579	Female	13	2022-10-24 16:12:00	2022-11-07 09:16:00	14	Mild	0	0	0	0	0	0	0
ch580	Female	13	2022-10-27 07:51:00	2022-11-11 09:45:00	15	Mild	0	0	0	0	0	0	0
ch581	Female	13	2022-10-28 10:05:00	2022-11-12 09:15:00	15	Mild	0	0	0	0	0	0	0
ch582	Male	13	2022-10-29 04:42:00	2022-11-07 08:27:00	9	Mild	0	0	0	0	0	0	0
ch583	Male	13	2022-10-29 09:27:00	2022-11-11 08:33:00	13	Mild	0	0	0	0	0	0	0
ch584	Female	13	2022-10-30 04:45:00	2022-11-13 09:16:00	14	Mild	0	0	0	0	0	0	0
ch585	Male	13	2022-10-31 09:32:00	2022-11-17 09:50:00	17	Mild	0	0	0	0	0	0	0
ch586	Male	13	2022-11-08	2022-11-29	21	Mild	0	0	0	0	0	0	0
ch587	Male	13	2022-11-09	2022-11-24	15	Mild	0	0	0	0	0	0	0
ch588	Female	13	2022-11-11	2022-11-24	13	Asymptomatic	0	0	0	0	0	0	0
ch589	Male	13	2022-11-11	2022-11-24	13	Mild	0	0	0	0	0	0	0
ch590	Female	13	2022-11-13	2022-11-25	12	Mild	0	0	0	0	0	0	0
ch591	Male	13	2022-11-15	2022-11-29	14	Mild	0	0	0	0	0	0	0
ch592	Male	13	2022-11-16	2022-11-28	12	Mild	0	0	0	0	0	0	0
ch593	Male	13	2022-11-17	2022-12-03	16	Mild	0	0	0	0	0	0	0
ch594	Female	13	2022-11-17	2022-12-02	15	Mild	0	0	0	0	0	0	0
ch595	Male	13	2022-11-20	2022-12-03	13	Mild	0	0	0	0	0	0	0
ch596	Female	13	2022-11-20	2022-11-30	10	Mild	0	0	0	0	0	0	0
ch597	Female	13	2022-11-26	2022-12-04	8	Mild	0	0	0	0	0	0	0
ch598	Female	14	2022-10-16 05:41:00	2022-10-28 10:06:00	12	Mild	0	0	0	0	0	0	0
ch599	Female	14	2022-10-19 03:34:00	2022-10-31 08:53:00	12	Mild	0	0	0	0	0	0	0
ch600	Male	14	2022-10-21 15:43:00	2022-11-06 15:10:00	16	Mild	0	0	0	0	0	0	0
ch601	Male	14	2022-10-27 18:54:00	2022-11-15 08:44:00	19	Mild	0	0	0	0	0	0	0
ch602	Male	14	2022-10-28	2022-11-20	23	Asymptomatic	0	0	0	0	0	0	0
ch603	Male	14	2022-10-28 13:47:00	2022-11-14 09:07:00	17	Asymptomatic	0	0	0	0	0	0	0
ch604	Male	14	2022-10-28 18:25:00	2022-11-09 09:57:00	12	Mild	0	0	0	0	0	0	0
ch605	Female	14	2022-10-28 21:51:00	2022-11-15 13:11:00	18	Mild	0	0	0	0	0	0	0
ch606	Male	14	2022-10-30 19:43:00	2022-11-11 08:51:00	12	Mild	0	0	0	0	0	0	0
ch607	Female	14	2022-10-31 09:35:00	2022-11-17 09:38:00	17	Asymptomatic	0	0	0	0	0	0	0
ch608	Female	14	2022-10-31 19:44:00	2022-11-13 09:09:00	13	Mild	0	0	0	0	0	0	0
ch609	Male	14	2022-11-01 01:09:00	2022-11-16 14:50:00	15	Mild	0	0	0	0	0	0	0
ch610	Male	14	2022-11-10	2022-11-29	19	Mild	0	0	0	0	0	0	0
ch611	Male	14	2022-11-22	2022-11-30	8	Mild	0	0	0	0	0	0	0
ch612	Male	15	2022-10-03 15:05:00	2022-10-16 08:37:00	13	Mild	0	0	0	0	0	0	0
ch613	Female	15	2022-10-20 04:06:00	2022-10-28 13:00:00	8	Asymptomatic	0	0	0	0	0	0	0
ch614	Female	15	2022-10-30 12:24:00	2022-11-14 09:27:00	15	Mild	0	0	0	0	0	0	0
ch615	Female	15	2022-10-30 20:05:00	2022-11-17 08:46:00	18	Asymptomatic	0	0	0	0	0	0	0
ch616	Female	15	2022-10-31 09:10:00	2022-11-16 09:16:00	16	Mild	0	0	0	0	0	0	0
ch617	Female	15	2022-10-31 09:24:00	2022-11-10 15:00:00	10	Mild	0	0	0	0	0	0	0
ch618	Male	15	2022-11-06	2022-11-22	16	Mild	0	0	0	0	0	0	0
ch619	Female	15	2022-11-06	2022-11-20	14	Mild	0	0	0	0	0	0	0
ch620	Male	15	2022-11-09	2022-11-30	21	Mild	0	0	0	0	0	0	0
ch621	Male	15	2022-11-09	2022-11-26	17	Mild	0	0	0	0	0	0	0
ch622	Female	15	2022-11-09	2022-11-25	16	Mild	0	0	0	0	0	0	0
ch623	Male	15	2022-11-17	2022-11-23	6	Moderate	1	0	0	0	1（结核）	0	0
ch624	Female	15	2022-11-18	2022-11-26	8	Mild	0	0	0	0	0	0	0
ch625	Male	16	2022-10-06 02:33:00	2022-10-17 10:05:00	11	Mild	0	0	0	0	0	0	0
ch626	Female	16	2022-10-21 08:03:00	2022-11-07 09:11:00	17	Mild	0	0	0	0	0	0	0
ch627	Female	16	2022-10-22 23:39:00	2022-11-07 11:18:00	16	Asymptomatic	0	0	0	0	0	0	0
ch628	Female	16	2022-10-24 07:23:00	2022-11-07 09:14:00	14	Asymptomatic	0	0	0	0	0	0	0
ch629	Female	16	2022-10-30 07:20:00	2022-11-13 09:07:00	14	Mild	0	0	0	0	0	0	0
ch630	Male	16	2022-11-01 13:49:00	2022-11-13 11:09:00	12	Mild	0	0	0	0	0	0	0
ch631	Female	16	2022-11-06	2022-11-29	23	Mild	0	0	0	0	0	0	0
ch632	Female	16	2022-11-21	2022-11-30	9	Asymptomatic	0	0	0	0	0	0	0
ch633	Female	17	2022-10-15 09:57:00	2022-10-28 09:54:00	13	Asymptomatic	0	0	0	0	0	0	0
ch634	Male	17	2022-10-17 23:31:00	2022-11-09 08:14:00	23	Mild	0	0	0	0	0	0	0
ch635	Female	17	2022-10-19 00:52:00	2022-11-06 08:58:00	18	Asymptomatic	0	0	0	0	0	0	0
ch636	Female	17	2022-10-20 22:44:00	2022-11-04 09:40:00	15	Asymptomatic	0	0	0	0	0	0	0
ch637	Male	17	2022-10-20 23:52:00	2022-11-05 08:21:00	16	Mild	0	0	0	0	0	0	0
ch638	Female	17	2022-10-21 04:59:00	2022-11-03 08:54:00	13	Mild	0	0	0	0	0	0	0
ch639	Female	17	2022-10-21 23:46:00	2022-10-30 09:30:00	9	Mild	0	0	0	0	0	0	0
ch640	Male	17	2022-10-22 08:30:00	2022-11-05 08:19:00	14	Asymptomatic	0	0	0	0	0	0	0
ch641	Female	17	2022-10-24 20:30:00	2022-11-06 09:39:00	13	Moderate	0	0	0	0	0	0	0
ch642	Male	17	2022-10-27 00:50:00	2022-11-06 09:06:00	10	Mild	0	0	0	0	0	0	0
ch643	Male	17	2022-10-27 07:41:00	2022-11-13 09:18:00	17	Mild	0	0	0	0	0	0	0
ch644	Female	17	2022-10-27 21:55:00	2022-11-10 08:56:00	14	Mild	0	0	0	0	0	0	0
ch645	Female	17	2022-11-03 04:10:00	2022-11-18 09:05:00	15	Mild	0	0	0	0	0	0	0
ch646	Female	17	2022-11-10	2022-11-23	13	Mild	0	0	0	0	0	0	0
ch647	Male	17	2022-11-10	2022-11-23	13	Mild	0	0	0	0	0	0	0
ch648	Male	17	2022-11-10	2022-11-19	9	Mild	0	0	0	0	0	0	0
ch649	Female	17	2022-11-11	2022-11-23	12	Mild	0	0	0	0	0	0	0
ch650	Male	17	2022-11-17	2022-11-27	10	Mild	0	0	0	0	0	0	0
ch651	Female	17	2022-11-18	2022-11-29	11	Mild	0	0	0	0	0	0	0
ch652	Male	17	2022-11-24	2022-12-04	10	Mild	0	0	0	0	0	0	0
ch653	Male	18	2022-10-03 08:46:00	2022-10-15 09:45:00	12	Mild	0	0	0	0	0	0	0
ch654	Female	18	2022-10-15 08:54:00	2022-10-29 09:52:00	14	Asymptomatic	0	0	0	0	0	0	0
ch655	Male	18	2022-10-18 20:21:00	2022-11-04 09:22:00	17	Asymptomatic	0	0	0	0	0	0	0
ch656	Female	18	2022-10-19 01:20:00	2022-11-06 09:02:00	18	Asymptomatic	0	0	0	0	0	0	0
ch657	Male	18	2022-10-19 03:09:00	2022-11-06 08:37:00	18	Asymptomatic	0	0	0	0	0	0	0
ch658	Female	18	2022-10-19 09:33:00	2022-11-03 09:06:00	15	Asymptomatic	0	0	0	0	0	0	0
ch659	Female	18	2022-10-20 22:42:00	2022-11-02 09:34:00	13	Mild	0	0	0	0	0	0	0
ch660	Female	18	2022-10-21 21:42:00	2022-11-06 08:57:00	16	Mild	0	0	0	0	0	0	0
ch661	Male	18	2022-10-22 00:10:00	2022-11-01 08:16:00	10	Asymptomatic	0	0	0	0	0	0	0
ch662	Male	18	2022-10-22 02:39:00	2022-11-03 08:33:00	12	Asymptomatic	0	0	0	0	0	0	0
ch663	Male	18	2022-10-23 03:53:00	2022-11-06 10:07:00	14	Asymptomatic	0	0	0	0	0	0	0
ch664	Male	18	2022-10-24 07:21:00	2022-11-06 09:32:00	13	Asymptomatic	0	0	0	0	0	0	0
ch665	Male	18	2022-10-25 03:48:00	2022-11-08 08:57:00	14	Mild	0	0	0	0	0	0	0
ch666	Female	18	2022-10-25 15:23:00	2022-11-07 09:20:00	13	Asymptomatic	0	0	0	0	0	0	0
ch667	Female	18	2022-10-27 09:53:00	2022-11-10 11:40:00	14	Mild	0	0	0	0	0	0	0
ch668	Male	18	2022-10-27 17:13:00	2022-11-16 09:36:00	20	Mild	0	0	0	0	0	0	0
ch669	Female	18	2022-10-27 17:58:00	2022-11-07 09:34:00	11	Mild	0	0	0	0	0	0	0
ch670	Female	18	2022-10-28 04:35:00	2022-11-07 09:51:00	10	Mild	0	0	0	0	0	0	0
ch671	Male	18	2022-10-28 13:41:00	2022-11-10 09:14:00	13	Asymptomatic	0	0	0	0	0	0	0
ch672	Male	18	2022-10-28 18:12:00	2022-11-11 18:05:00	14	Mild	0	0	0	0	0	0	0
ch673	Male	18	2022-10-29 01:18:00	2022-11-15 09:33:00	17	Mild	0	0	0	0	0	0	0
ch674	Male	18	2022-10-29 13:36:00	2022-11-17 09:17:00	19	Mild	0	0	0	0	0	0	0
ch675	Male	18	2022-11-03 23:31:00	2022-11-16 09:17:00	13	Mild	0	0	0	0	0	0	0
ch676	Female	18	2022-11-04	2022-11-23	19	Mild	0	0	0	0	0	0	0
ch677	Male	18	2022-11-05	2022-11-20	15	Mild	0	0	0	0	0	0	0
ch678	Female	18	2022-11-05 13:50:00	2022-11-17 08:38:00	12	Mild	0	0	0	0	0	0	0
ch679	Female	18	2022-11-05	2022-11-20	15	Mild	0	0	0	0	0	0	0
ch680	Female	18	2022-11-05 16:25:00	2022-11-13 08:39:00	8	Asymptomatic	0	0	0	0	0	0	0
ch681	Female	18	2022-11-05 20:05:00	2022-11-18 10:17:00	13	Mild	1	0	0	0	0	0	1
ch682	Female	18	2022-11-08	2022-11-24	16	Mild	0	0	0	0	0	0	0
ch683	Male	18	2022-11-13	2022-11-23	10	Asymptomatic	0	0	0	0	0	0	0

## Sheet: Table2
Number	Gender	Age	Admission	Discharge	Days	WBC	NEU	NEU%	LYM	LYM%'	MONO	MONO%'	BASO	BASO%'	EOS	EOS%'	HGB	PLT
ch001	Male	0	2022-11-03 09:13:00	2022-10-21 17:56:00	13	4.61	1.8	39.1	1.98	42.7	0.81	17.7	0.02	0.5	0	0	119	256
ch002	Male	0	2022-11-09 09:21:00	2022-10-24 18:10:00	16
ch003	Female	11	2022-11-01	2022-11-28	27
ch004	Male	0	2022-11-05	2022-11-27	22	7.51	2.58	34.3	3.34	44.5	1.56	20.9	0.01	0.1	0.02	0.2	105	336
ch005	Female	0	2022-11-07	2022-11-21	14
ch006	Female	0	2022-11-07	2022-11-24	17
ch007	Male	0	2022-11-18 09:18:00	2022-11-07 19:57:00	11	12.28	1.49	12.1	9.81	80	0.86	7	0.03	0.2	0.09	0.7	120	312
ch008	Male	0	2022-11-08	2022-11-28	20
ch009	Male	0	2022-11-08	2022-11-23	15
ch010	Male	0	2022-11-08	2022-11-22	14
ch011	Male	0	2022-11-09	2022-11-23	14
ch012	Male	0	2022-11-09	2022-12-01	22	6.17	3.89	63	1.59	25.8	0.64	14.9	0.01	0.2	0.04	0.6	126	240
ch013	Male	10	2022-11-10	2022-11-25	15
ch014	Male	0	2022-11-11	2022-11-21	10	7.53	4.02	53.5	2.47	32.8	1.03	13.6	0	0	0.01	0.1	125	305
ch015	Female	10	2022-11-11	2022-11-30	19
ch016	Male	0	2022-11-12	2022-11-25	13
ch017	Male	10	2022-11-12	2022-11-26	14
ch018	Female	0	2022-11-12	2022-11-29	17
ch019	Male	15	2022-11-13	2022-11-27	14
ch020	Male	0	2022-11-13	2022-11-23	10	5.46	1.45	26.5	3.34	61.3	0.61	11.1	0.02	0.4	0.04	0.7	105	488
ch021	Female	0	2022-11-13	2022-11-22	9
ch022	Female	0	2022-11-14	2022-12-01	17	6.17	3.89	63	1.59	25.8	0.64	10.4	0.01	0.2	0.04	0.6	126	240
ch023	Female	0	2022-11-14	2022-12-02	18	6.17	3.89	63	1.59	25.8	0.64	10.4	0.01	0.2	0.04	0.6	126	240
ch024	Male	0	2022-11-14	2022-12-02	18	6.17	3.89		1.59	25.8	0.64	10.4	0.01	0.2	0.04	0.6	126	240
ch025	Male	0	2022-11-14	2022-12-01	17	6.17	3.89	63	1.59	25.8	0.64	10.4	0.01	0.2	0.04	0.6	126	338
ch026	Male	10	2022-11-14	2022-11-29	15
ch027	Female	0	2022-11-14	2022-11-25	11	6.55	1.93	29.5	3.82	58.2	0.64	9.8	0.01	0.2	0.15	2.3	109	438
ch028	Female	11	2022-11-14	2022-11-23	9	7.86	3.98	50.7	2.96	37.7	0.9	11.4	0.01	0.1	0.01	0.1	121	260
ch029	Female	0	2022-11-14	2022-11-25	11	6.43	0.53	8.3	5.36	83.4	0.33	5.1	0.02	0.3	0.19	2.9	93	243
ch030	Female	0	2022-11-15	2022-11-30	15
ch031	Female	0	2022-11-15	2022-12-02	17	6.17	3.89	63	1.59	25.8	0.64	10.4	0.01	0.2	0.04	0.6	126	240
ch032	Male	10	2022-11-16	2022-11-29	13
ch033	Male	0	2022-11-16	2022-11-29	13	10.28	1.97	19.2	7.43	72.2	0.76	7.4	0.01	0.1	0.11	1.1	121	283
ch034	Male	16	2022-11-17	2022-11-28	11
ch035	Male	0	2022-11-17	2022-11-29	12
ch036	Male	0	2022-11-17	2022-12-04	17	6.17		63	1.59	25.8	0.64	10.4	0.01	0.2	0.04	0.6	126	240
ch037	Male	10	2022-11-17	2022-12-02	15	6.17		63	1.59	25.8	0.64	10.4	0.01	0.2	0.04	0.6	126	240
ch038	Male	0	2022-11-17	2022-12-03	16	6.17	3.89	63	1.59	25.8	0.64	10.4	0.01	0.2	0.04	0.6	126
ch039	Female	10	2022-11-18	2022-11-27	9
ch040	Female	0	2022-11-18	2022-11-29	11	4.13	2.16	52.3	0.62	14.9	1.27	30.8	0.01	0.3	0.07	1.7	113	282
ch041	Male	0	2022-11-19	2022-12-03	14	6.17	3.89	63	1.59	25.8	0.64	10.4	0.01	0.2	0.04	0.6	131	240
ch042	Male	0	2022-11-19	2022-12-02	13	6.17	3.89	63	1.59	25.8	0.64	10.4	0.01	0.2	0.04	0.6	126	240
ch043	Male	0	2022-11-19	2022-12-03	14	6.17	3.89	63	1.59	25.8	0.64	10.4	0.01	0.2	0.04	0.6	126	240
ch044	Male	10	2022-11-20	2022-12-03	13	6.17	3.89	63	1.59	25.8	0.64	10.4	0.01	0.2	0.04	0.9	126	240
ch045	Male	0	2022-11-20	2022-11-30	10	6.17	3.89
ch046	Female	0	2022-11-21	2022-12-03	12	6.17	3.89	63		25.8	0.64	10.4	0.01	0.2	0.04	0.6	126	240
ch047	Female	10	2022-11-22	2022-12-02	10	6.17	3.89	63	1.59	25.8	0.64	10.4	0.01	0.2	0.04	0.6	126
ch048	Female	0	2022-11-22	2022-12-04	12	6.17	3.89	63	1.59	25.8		10.4	0.01	0.2	0.04	0.6	126	240
ch049	Female	0	2022-11-22	2022-12-04	12	6.17	3.89	18.1	1.59	25.8	0.64	10.4	0.01	0.2	0.04	0.6	126	240
ch050	Female	0	2022-11-23	2022-12-02	9	6.17	3.89	63	1.59	25.8	0.64	10.4	0.01	0.2	0.04	0.6	126	240
ch051	Male	0	2022-11-24	2022-12-02	8	6.17	3.89	63	1.59	25.8		10.4	0.01	0.2	0.04	0.6	126	240
ch052	Male	0	2022-11-24	2022-12-05	11	6.17	3.89	63	1.59	25.8	0.64		0.01	0.2	0.04	0.6	126	240
ch053	Female	0	2022-11-24	2022-12-04	10	6.17	3.89	63	1.59	25.8	0.64	10.4	0.01	0.2	0.04	0.6	126	240
ch054	Male	0	2022-11-24	2022-12-02	8	6.17	3.89	63	1.59	25.8	0.64	10.4	0.01		0.04	0.6	126	240
ch055	Male	0	2022-11-25	2022-12-03	8	6.17	3.89	63	1.59	25.8	0.64	10.4		0.2	0.04	0.6	126	240
ch056	Male	0	2022-11-25	2022-12-04	9	6.17	3.89	63	1.59	25.8	0.64	10.4	0.01	0.2	0.04	0.1	126	240
ch057	Male	0	2022-11-26	2022-12-05	9	6.17	3.89	63	1.59	25.8	0.64	10.4	0.01	0.2	0.04	0.6	126	164
ch058	Female	0	2022-11-27	2022-11-29	2
ch059	Female	1	2022-10-30	2022-10-15 01:05:00	15
ch060	Male	1	2022-10-30	2022-10-15 01:05:00	15	6.3	2.94	46.7	2.28	36.1	1.07	17	0	0	0.01	0.2	134	232
ch061	Male	1	2022-10-29	2022-10-17 06:36:00	12
ch062	Male	1	2022-11-02	2022-10-19	14	14.71	8.22	55.9	4.88	33.2	1.21	8.2	0.05	0.3	0.35	2.4	119	393
ch063	Female	1	2022-11-08 09:53:00	2022-10-20 03:25:00	19
ch064	Female	1	2022-11-09 08:29:00	2022-10-21 12:24:00	19	8.14	4.01	49.3	3.13	38.5	0.93	11.4	0.03	0.3	0.04	0.5	135	526
ch065	Male	1	2022-11-06 12:48:00	2022-10-21 21:57:00	16	6.53	2.88	44.1	2.66	40.7	0.84	12.9	0.05	0.8	0.1	1.5	104	341
ch066	Female	1	2022-11-07 08:43:00	2022-10-23 17:22:00	15	5.45	2.91	53.4	1.61	29.6	0.85	15.6	0.02	0.3	0.06	1.1	114	286
ch067	Male	1	2022-11-05 09:28:00	2022-10-23 23:35:00	13	11.48	2.13	18.6	7.64	66.5	1.38	12	0.02	0.2	0.31	2.7	116	192
ch068	Male	1	2022-11-07 11:52:00	2022-10-27 06:55:00	11
ch069	Female	1	2022-11-11 09:25:00	2022-10-27 17:54:00	15	9.16	1.47	16.1	7.12	77.7	0.5	5.4	0.04	0.5	0.03	0.3	133	196
ch070	Male	1	2022-11-07 09:15:00	2022-10-27 18:13:00	11
ch071	Male	1	2022-11-10 09:34:00	2022-10-29 11:35:00	12
ch072	Male	1	2022-11-13 08:59:00	2022-10-29 14:17:00	15
ch073	Female	1	2022-10-30	2022-11-22	23
ch074	Male	1	2022-11-13 08:46:00	2022-10-31 06:52:00	13
ch075	Male	1	2022-11-16 09:23:00	2022-11-01 03:58:00	15
ch076	Male	1	2022-11-17 12:06:00	2022-11-01 07:11:00	16
ch077	Female	1	2022-11-18 09:47:00	2022-11-01 11:47:00	17	9.9	1.85	18.7	6.72	67.9	1.28	12.9	0.02	0.2	0.03	0.3	128	211
ch078	Male	1	2022-11-18 09:10:00	2022-11-01 23:21:00	17	9.02	2.03	22.5	5.91	65.4	0.7	7.8	0.01	0.1	0.37	4.2	114	389
ch079	Male	1	2022-11-15 08:20:00	2022-11-02 07:23:00	13
ch080	Female	1	2022-11-18 09:25:00	2022-11-02 19:02:00	16	6.67	2.25	33.7	3.58	53.7	0.78	11.6	0.02	0.4	0.04	0.6	122	267
ch081	Female	1	2022-11-15 09:13:00	2022-11-03 10:55:00	12
ch082	Female	1	2022-11-04	2022-11-20	16
ch083	Male	1	2022-11-15 09:04:00	2022-11-04 21:36:00	11
ch084	Female	1	2022-11-04	2022-11-23	19
ch085	Male	1	2022-11-05	2022-11-20	15	3.92	1.55	39.6	1.9	48.4	0.46	11.7	0.01	0.2	0	0.1	136	201
ch086	Male	1	2022-11-18 10:18:00	2022-11-05 20:04:00	13
ch087	Male	1	2022-11-05	2022-11-22	17	6.13	2.06	33.6	2.96	48.2	1.09	17.8	0.01	0.2	0.01	0.2	116	273
ch088	Male	1	2022-11-17 09:59:00	2022-11-06 00:27:00	11
ch089	Female	1	2022-11-06	2022-11-19	13
ch090	Male	1	2022-11-06	2022-11-20	14	6.59	1.24	18.8	4.65	70.6	0.66	9.9	0.01	0.2	0.03	0.5	119	191
ch091	Male	1	2022-11-06	2022-11-20	14	9.6	3.87	40.3	4.39	45.7	1.3	13.6	0.02	0.2	0.02	0.2	136	251
ch092	Male	1	2022-11-18 09:37:00	2022-11-06 20:25:00	12	5.21	0.75	14.4	3.92	75.3	0.4	7.7	0.02	0.4	0.12	2.2	119	290
ch093	Female	1	2022-11-06	2022-11-29	23	5.23	1.72	32.9	2.34	44.7	1.17	22.3	0	0.1	0	0	120	248
ch094	Male	1	2022-11-07	2022-11-22	15
ch095	Female	1	2022-11-07	2022-11-25	18	9.83	6.68	67.9	1.77	18	1.35	13.8	0.02	0.2	0.01	0.1	122	215
ch096	Male	1	2022-11-07	2022-11-24	17	4.02	1.88	46.7	1.81	45	0.32	8.1	0.01	0.2	0	0	117	158
ch097	Male	1	2022-11-17 09:44:00	2022-11-07 15:26:00	10
ch098	Female	1	2022-11-07	2022-12-03	26	6.17	3.89	63	1.59	25.8	0.64	5.2	0.01	0.2	0.04	0.6	126	240
ch099	Male	1	2022-11-07	2022-11-20	13
ch100	Female	1	2022-11-08	2022-11-21	13
ch101	Male	1	2022-11-08	2022-11-19	11
ch102	Male	1	2022-11-09	2022-11-22	13
ch103	Male	1	2022-11-09	2022-11-28	19
ch104	Female	1	2022-11-10	2022-11-20	10
ch105	Female	1	2022-11-10	2022-11-27	17
ch106	Female	1	2022-11-10	2022-11-22	12	6.45	0.54	8.3	5.34	82.9	0.4	6.2	0.03	0.5	0.14	2.1	127	242
ch107	Female	1	2022-11-12	2022-11-24	12	9.61	3.08	32	5.32	55.5	1.18	12.2	0.02	0.2	0.01	0.1	124	293
ch108	Female	1	2022-11-12	2022-11-26	14
ch109	Male	1	2022-11-13	2022-11-23	10
ch110	Male	1	2022-11-14	2022-11-27	13
ch111	Male	1	2022-11-14	2022-12-04	20	6.17	3.89	63	1.59	25.8	0.64	10.4	0.01	0.2	0.04	0.6	126	240
ch112	Female	1	2022-11-15	2022-12-01	16	6.17	3.89	63	1.59	25.8	0.64	10.4	0.01	0.2	0.04	0.6		240
ch113	Male	1	2022-11-15	2022-11-26	11
ch114	Female	1	2022-11-15	2022-11-26	11	7.79	1.95	25.1	4.43	56.7	1.4	18	0.01	0.2	0	0	118	207
ch115	Female	1	2022-11-15	2022-12-04	19	6.17	3.89	63	1.59	25.8	0.64	10.4	0.01	0.2	0.04	0.6	126	240
ch116	Female	1	2022-11-16	2022-12-02	16	6.17	3.89	63	1.59	25.8	0.64	10.4	0.01	0.2	0.04	0.6	127	240
ch117	Male	1	2022-11-17	2022-11-29	12
ch118	Female	1	2022-11-17	2022-11-25	8
ch119	Female	1	2022-11-17	2022-11-29	12
ch120	Male	1	2022-11-17	2022-11-29	12	6.19	1.64	26.6	3.63	58.5	0.71	11.4	0	0.1	0.21	3.4	130	183
ch121	Male	1	2022-11-17	2022-12-01	14	6.17		63	1.59	25.8	0.64	10.4	0.01	0.2	0.04	0.6	126	240
ch122	Male	1	2022-11-18	2022-11-26	8
ch123	Male	1	2022-11-18	2022-11-29	11
ch124	Male	1	2022-11-19	2022-11-29	10
ch125	Male	1	2022-11-19	2022-12-03	14	6.17		63	1.59	25.8	0.64	10.4	0.01	0.2	0.04	0.6	126	240
ch126	Female	1	2022-11-19	2022-12-04	15	6.17	3.89	63	1.59	25.8	0.64	10.4		0.2	0.04	0.6	126	240
ch127	Male	1	2022-11-21	2022-12-01	10	6.17	3.89	63	1.59	25.8	0.64	10.4	0.01	0.2	0.04		126	240
ch128	Male	1	2022-11-21	2022-12-04	13	6.17	3.89	63	1.59	25.8	0.64	10.4	0.01	0.2	0.01	0.6	126	240
ch129	Male	1	2022-11-21	2022-11-30	9	6.17		63	1.59		0.64	10.4	0.01
ch130	Male	1	2022-11-21	2022-12-01	10	6.17	3.89	63	1.59	25.8	0.64	10.4	0.01	0.2	0.04	0.6	126	240
ch131	Male	1	2022-11-21	2022-12-02	11	6.17	3.89	63		25.8	0.64	10.4	0.01	0.2	0.04	0.6	126	240
ch132	Female	1	2022-11-21	2022-12-04	13	6.17	3.89	63	1.59	25.8	0.64	10.4	0.01	0.2	0.04	0.6	126	250
ch133	Female	1	2022-11-22	2022-11-28	6
ch134	Female	1	2022-11-22	2022-12-03	11	6.17	3.89	63	1.59	25.8	0.64		0.01	0.2	0.04	0.6	126	240
ch135	Male	1	2022-11-22	2022-12-02	10	6.17	3.89	63	1.59	25.8	0.64	10.4	0.01	0.2	0.21	0.6	126	240
ch136	Male	1	2022-11-23	2022-12-02	9	6.17	3.89	14.1	1.59	25.8	0.64	10.4	0.01	0.2	0.04	0.6	126	240
ch137	Male	1	2022-11-23	2022-12-03	10	6.17	3.89	63	1.59	25.8	0.64	10.4	0.01	0.2	0.04	0.6	126	223
ch138	Male	1	2022-11-24	2022-12-02	8	6.17	3.89	63	1.59	25.8	0.64	10.4	0.01	0.2	0.04	0.6	138	240
ch139	Male	1	2022-11-24	2022-12-04	10	6.17		63	1.59	25.8	0.64	10.4	0.01	0.2	0.04	0.6	126	240
ch140	Male	1	2022-11-24	2022-12-02	8	6.17	3.89	63	1.59	25.8	0.64	10.4	0.01	0.2	0.04	0.6	126	240
ch141	Female	1	2022-11-24	2022-12-03	9	6.17	3.89	63	1.59	25.8	0.64	10.4	0.01	0.2	0.04	0.6		240
ch142	Female	1	2022-11-24	2022-12-03	9	6.17	3.89	63	1.59	25.8	0.64	10.4	0.01		0.04	0.6	126	240
ch143	Male	1	2022-11-24	2022-12-03	9	6.17	3.89	63	1.59	25.8		10.4	0.01	0.2	0.04	0.6	126	240
ch144	Female	1	2022-11-25	2022-12-03	8	6.17	3.89	63	1.59	25.8	0.64	10.4	0.01	0.2	0.04	3.1	126	240
ch145	Male	1	2022-11-25	2022-12-04	9		3.89	63	1.59	25.8	0.64	10.4	0.01	0.2	0.04	0.6	126	240
ch146	Female	1	2022-11-25	2022-12-04	9	6.17	3.89	63	1.59	25.8	0.64	10.4	0.01	0.2	0.04	0.6	126	240
ch147	Male	1	2022-11-25	2022-12-06	11	6.17	3.89	63	1.59	25.8	0.64	10.4		0.2	0.04	0.6	126	240
ch148	Male	1	2022-11-26	2022-12-05	9	6.17	3.89	5.7	1.59	25.8	0.64	10.4	0.01	0.2	0.04	0.6	126	240
ch149	Male	1	2022-11-26	2022-12-05	9	6.17	3.89	63	1.59	25.8	0.64	10.4	0.01	0.2	0.04	0.6	126	240
ch150	Female	1	2022-11-27	2022-12-04	7	6.17	3.89	63	1.59	25.8	0.64	10.4		0.2	0.04	0.6	126	240
ch151	Male	1	2022-11-27	2022-12-05	8	6.17	3.89	63	1.59	25.8	0.64	10.4	0.01		0.04	0.6	126	240
ch152	Male	1	2022-11-29	2022-12-05	6	6.17	3.89	63	1.59		0.64	10.4	0.01	0.2	0.04	0.6	126	240
ch153	Male	2	2022-10-29	2022-10-17 06:36:00	12
ch154	Female	2	2022-10-30	2022-10-18	12
ch155	Female	2	2022-10-28	2022-10-19	9	6.66	4.27	64	1.71	25.7	0.67	10.1	0.01	0.1	0	0.1	127	208
ch156	Male	2	2022-11-05 09:29:00	2022-10-19 08:56:00	17	8.68	6.72	77.4	1.27	14.6	0.56	6.5	0.01	0.1	0.12	1.4	115	274
ch157	Male	2	2022-11-03	2022-10-19	15
ch158	Female	2	2022-11-08 09:37:00	2022-10-24 17:46:00	15
ch159	Male	2	2022-11-12 09:26:00	2022-10-25 16:36:00	18
ch160	Female	2	2022-11-10 09:18:00	2022-10-27 22:44:00	14
ch161	Male	2	2022-11-17 09:32:00	2022-10-29 04:19:00	19
ch162	Male	2	2022-11-16 09:56:00	2022-10-29 17:22:00	18	7.69	3.35	43.5	3.45	44.8	0.58	7.6	0.03	0.4	0.28	3.7	137	238
ch163	Female	2	2022-11-17 10:50:00	2022-10-31 04:56:00	17	4.11	2.46	59.7	1.29	31.5	0.35	8.6	0.01	0.2	0	0	120	200
ch164	Female	2	2022-11-14 10:30:00	2022-10-31 14:35:00	14
ch165	Male	2	2022-10-31	2022-11-20	20	5.75	3.47	60.3	1.63	28.4	0.62	10.7	0.02	0.4	0.01	0.2	126	207
ch166	Female	2	2022-11-03	2022-11-23	20	12.2	4.6	37.7	6.45	52.9	1.14	9.3	0.01	0.1	0	0	130	234
ch167	Female	2	2022-11-11 22:06:00	2022-11-03 15:15:00	8	3.63	1.32	36.4	2.02	55.6	0.25	7	0.02	0.5	0.02	0.5	115	204
ch168	Female	2	2022-11-17 13:03:00	2022-11-04 13:27:00	13	6.41	4.07	63.4	1.78	27.8	0.47	7.3	0.02	0.4	0.07	1.1	121	233
ch169	Female	2	2022-11-18 08:39:00	2022-11-05 01:13:00	13
ch170	Female	2	2022-11-05	2022-11-26	21	4.53	1.58	35	2.54	56	0.4	8.7	0	0.1	0.01	0.2	117	176
ch171	Male	2	2022-11-06	2022-11-20	14
ch172	Male	2	2022-11-06	2022-11-21	15	5.05	1.32	26.2	3.32	66	0.38	7.4	0.02	0.3	0.01	0.1	130	228
ch173	Female	2	2022-11-07	2022-11-22	15
ch174	Female	2	2022-11-07	2022-11-19	12
ch175	Female	2	2022-11-08	2022-11-20	12	7.54	2.66	35.2	4.26	56.5	0.62	8.3	0	0	0	0	133	170
ch176	Female	2	2022-11-09	2022-11-19	10
ch177	Male	2	2022-11-09	2022-11-23	14	5.99	2.34	39.1	2.54	42.4	1.1	18.3	0.01	0.2	0	0	122	241
ch178	Female	2	2022-11-09	2022-12-02	23	6.17	3.89	63	1.59	25.8	0.64		0.01	0.2	0.04	0.6	126	240
ch179	Female	2	2022-11-10	2022-11-20	10	5.5	0.49	8.9	4.79	87.1	0.19	3.4	0.01	0.2	0.02	0.4	112	145
ch180	Female	2	2022-11-10	2022-11-21	11	5.26	2.64	50.2	2.24	42.5	0.38	7.2	0	0	0	0.1	139	212
ch181	Male	2	2022-11-10	2022-11-20	10
ch182	Female	2	2022-11-11	2022-11-26	15
ch183	Female	2	2022-11-12	2022-11-24	12	5.72	3.63	63.5	1.48	25.8	0.6	10.5	0.01	0.1	0	0.1	126	139
ch184	Male	2	2022-11-12	2022-11-22	10
ch185	Female	2	2022-11-12	2022-11-21	9
ch186	Male	2	2022-11-13	2022-12-01	18	6.17	3.89	63	1.59	25.8	0.64	10.4	0.01	0.2		0.6	126	240
ch187	Male	2	2022-11-13	2022-11-28	15
ch188	Male	2	2022-11-14	2022-11-27	13	8.68	4.11	47.3	3.16	36.4	1.38	15.9	0.01	0.1	0.02	0.3	126	125
ch189	Male	2	2022-11-14	2022-11-30	16	7.17	0.75	10.5	5.78	80.6	0.42	5.9	0.01	0.1	0.21	2.9	140	211
ch190	Female	2	2022-11-15	2022-11-28	13	6.51	2.95	45.4	2.3	35.3	1.25	19.1	0	0.1	0.01	0.1	121	217
ch191	Female	2	2022-11-16	2022-11-27	11
ch192	Male	2	2022-11-17	2022-11-29	12
ch193	Female	2	2022-11-17	2022-12-03	16	6.17	3.89	63	1.59	25.8	0.64	10.4	0.01	0.2	0.04	0.6	126	240
ch194	Female	2	2022-11-17	2022-12-04	17	6.17	3.89	63	1.59	71.9	0.64	10.4	0.01	0.2	0.04	0.6	126	240
ch195	Female	2	2022-11-17	2022-12-02	15	6.17	3.89	63	1.59	25.8	0.64	10.4	0.01	0.2	0.04	0.6	126	240
ch196	Male	2	2022-11-17	2022-11-29	12	4.97	0.45	9.1	4.03	81.2	0.4	8.1	0.01	0.1	0.08	1.5	131	214
ch197	Male	2	2022-11-17	2022-11-29	12	2.82	0.46	16.3	1.92	68.2	0.23	8.1	0.01	0.5	0.2	6.9	127	172
ch198	Male	2	2022-11-18	2022-11-29	11	3.6	1	27.8	2.21	61.2	0.39	10.8	0	0.1	0	0.1	110	153
ch199	Female	2	2022-11-18	2022-11-26	8
ch200	Male	2	2022-11-18	2022-11-30	12
ch201	Male	2	2022-11-19	2022-11-30	11	6.61	3.54	53.6	2.6	39.3	0.46	7	0.01	0.2	0	0	113	217
ch202	Female	2	2022-11-19	2022-12-02	13	6.17	3.89	63	1.59	25.8	0.64	10.4	0.01	0.2	0.04		126	240
ch203	Female	2	2022-11-19	2022-11-30	11												126
ch204	Female	2	2022-11-19	2022-11-29	10
ch205	Female	2	2022-11-20	2022-12-02	12	5.67	3.89	63	1.59	25.8	0.64	10.4	0.01	0.2	0.04	0.6	126	240
ch206	Female	2	2022-11-20	2022-12-01	11	6.17	3.89	63	1.59	64.5	0.64	10.4	0.01	0.2	0.04	0.6	126	240
ch207	Male	2	2022-11-20	2022-12-04	14		3.89	63	1.59	25.8	0.64	10.4	0.01	0.2	0.04	0.6	126	240
ch208	Female	2	2022-11-20	2022-12-04	14	6.17	3.89	63		25.8	0.64	10.4	0.01	0.2	0.04	0.6	126	240
ch209	Female	2	2022-11-21	2022-11-29	8
ch210	Male	2	2022-11-22	2022-11-30	8	6.17	3.89	63	1.59	25.8	0.64	10.4	0.01	0.2	0.04	0.1	126	240
ch211	Male	2	2022-11-24	2022-12-02	8	6.17		63	1.59	25.8	0.64	10.4	0.01	0.2	0.04	0.6	126	240
ch212	Male	2	2022-11-24	2022-12-02	8	6.17	3.89	63	1.59		0.64	10.4	0.01	0.2	0.04	0.6	126	240
ch213	Male	2	2022-11-26	2022-12-04	8	6.17	3.89	63	1.59	25.8	0.64	10.4	0.01	0.2	0.04	0.6	126	184
ch214	Female	2	2022-11-26	2022-12-04	8	6.17	3.89	63	1.59	25.8	0.64	10.4	0.01	0.2	0.04	0.6	126	240
ch215	Male	2	2022-11-27	2022-12-06	9	5.65	3.89	63	1.59	25.8	0.64	10.4	0.01	0.2	0.04	0.6	126	240
ch216	Female	3	2022-10-30	2022-10-14 09:42:00	16
ch217	Male	3	2022-11-04	2022-10-16 05:41:00	19	8.82	6.75	76.6	1.21	13.7	0.77	8.7	0.01	0.1	0.08	0.9	123	292
ch218	Male	3	2022-10-28	2022-10-17 06:36:00	11
ch219	Male	3	2022-10-27 09:14:00	2022-10-19	8
ch220	Male	3	2022-11-06 09:12:00	2022-10-20 04:21:00	17	7.79	6.44	82.8	0.66	8.4	0.67	8.6	0.01	0.1	0.01	0.1	139	372
ch221	Male	3	2022-11-09 08:49:00	2022-10-20 10:43:00	20	4.93	2.72	55	1.65	33.6	0.55	11.2	0.01	0.2	0	0	132	241
ch222	Male	3	2022-11-08 09:56:00	2022-10-20 19:56:00	19
ch223	Male	3	2022-11-02	2022-10-20	13	6.05	2.38	39.3	2.92	48.2	0.71	11.7	0.02	0.4	0.02	0.4	126	218
ch224	Male	3	2022-11-11 17:34:00	2022-10-29 12:36:00	13	5.37	3.76	69.9	1	18.7	0.55	10.3	0.02	0.3	0.04	0.8	124	210
ch225	Male	3	2022-11-12 08:32:00	2022-10-31 04:32:00	12
ch226	Female	3	2022-11-17 10:09:00	2022-11-01 04:28:00	16
ch227	Female	3	2022-11-16 08:30:00	2022-11-01 07:41:00	15
ch228	Male	3	2022-11-15 10:38:00	2022-11-02 12:25:00	13
ch229	Male	3	2022-11-16 09:31:00	2022-11-03 21:36:00	13	16.67	11.06	66.3	3.16	18.9	2.43	14.6	0.01	0.1	0.01	0.1	118	423
ch230	Female	3	2022-11-05	2022-11-19	14	6.17	3.89	63	1.59	25.8	0.64	10.4	0.01	0.2	0.04	0.6	126	240
ch231	Male	3	2022-11-05	2022-11-21	16	13.83	10.46	75.7	1.87	13.5	1.47	10.6	0.02	0.2	0.01	0	103	314
ch232	Male	3	2022-11-17 12:23:00	2022-11-05 16:41:00	12	6.94	1.62	23.4	4.69	67.6	0.57	8.2	0.02	0.2	0.04	0.6	123	215
ch233	Male	3	2022-11-07	2022-11-19	12	8.87	4.04	45.5	4.05	45.7	0.77	8.6	0	0.1	0.01	0.1	131	202
ch234	Male	3	2022-11-08	2022-11-25	17	6.49	2.22	34.2	3.51	54.1	0.72	11.1	0.01	0.2	0.03	0.4	131	257
ch235	Female	3	2022-11-17 09:49:00	2022-11-08 14:11:00	9
ch236	Male	3	2022-11-09	2022-11-27	18
ch237	Male	3	2022-11-09	2022-11-28	19
ch238	Female	3	2022-11-10	2022-11-30	20
ch239	Male	3	2022-11-10	2022-11-26	16
ch240	Female	3	2022-11-12	2022-11-21	9
ch241	Female	3	2022-11-13	2022-11-21	8	8.97	4.04	45	3.78	42.1	0.57	6.4	0.07	0.8	0.51	5.7	114	471
ch242	Male	3	2022-11-13	2022-11-23	10
ch243	Male	3	2022-11-14	2022-11-27	13
ch244	Female	3	2022-11-14	2022-11-28	14
ch245	Female	3	2022-11-15	2022-11-23	8	4.57	1.31	28.6	2.69	58.7	0.56	12.3	0.01	0.3	0	0.1	121	205
ch246	Female	3	2022-11-15	2022-11-29	14
ch247	Female	3	2022-11-15	2022-11-24	9	8.16	3.04	37.2	3.73	45.6	1.33	16.3	0.01	0.2	0.05	0.7	121	218
ch248	Female	3	2022-11-17	2022-11-29	12
ch249	Female	3	2022-11-18	2022-11-26	8	6.05	2.76	45.6	2.55	42.1	0.46	7.6	0.01	0.2	0.27	4.5	120	257
ch250	Female	3	2022-11-18	2022-11-30	12			63
ch251	Male	3	2022-11-18	2022-11-30	12						0.64
ch252	Female	3	2022-11-19	2022-11-30	11
ch253	Male	3	2022-11-19	2022-12-03	14	6.17	3.89	63	1.59		0.64	10.4	0.01	0.2	0.04	0.6	126	240
ch254	Female	3	2022-11-19	2022-12-04	15	6.17	3.89	63	1.59	25.8	0.64	10.4	0.01	0.2	0.04	3.5	126	240
ch255	Male	3	2022-11-20	2022-11-27	7
ch256	Male	3	2022-11-23	2022-12-03	10	6.17	3.89	63	1.59	25.8	0.64	10.4	0.01	0.2	0.04	0.6	126	240
ch257	Female	3	2022-11-23	2022-12-01	8	7.96	3.89	63	1.59	25.8	0.64	10.4	0.01	0.2	0.04	0.6	126	240
ch258	Female	3	2022-11-25	2022-12-03	8	6.17	3.89	63	1.59	25.8	0.64	10.4	0.01	0.2	0.04	0.6	126	240
ch259	Female	3	2022-11-25	2022-12-02	7	6.17	3.89	63		25.8	0.64	10.4	0.01	0.2	0.04	0.6	126	240
ch260	Female	3	2022-11-25	2022-12-05	10	6.17	3.89	63	1.59	25.8	0.64	10.4	0.01	0.2		0.6	126	240
ch261	Male	3	2022-11-25	2022-12-04	9	6.17	3.89	63		25.8	0.64	10.4	0.01	0.2	0.04	0.6	126	240
ch262	Male	3	2022-11-26	2022-12-04	8	6.17	3.89		1.59	25.8	0.64	10.4	0.01	0.2	0.04	0.6	126	240
ch263	Male	3	2022-11-26	2022-12-04	8	6.17	3.89	63	1.59	25.8		10.4	0.01	0.2	0.04	0.6	126	240
ch264	Female	3	2022-11-27	2022-12-06	9	6.17	3.89	63		25.8	0.64	10.4	0.01	0.2	0.04	0.6	126	240
ch265	Male	3	2022-11-27	2022-12-05	8	6.17	3.89	63	1.59	25.8	0.64	10.4	0.01	0.2	0.04	0.6	126	240
ch266	Male	4	2022-10-16 08:38:00	2022-10-03 15:10:00	13	5.79	2.21	38.2	2.85	49.1	0.35	6.1	0.02	0.3	0.36	6.3	129	266
ch267	Female	4	2022-10-23	2022-10-13 10:59:00	10	7.53	4.68	62.1	2.12	28.1	0.68	9	0.02	0.3	0.03	0.5	122	257
ch268	Female	4	2022-10-27 09:14:00	2022-10-15 01:05:00	12	12.85	5.12	39.8	6.51	50.7	0.66	5.1	0.06	0.5	0.5	3.9	137	385
ch269	Female	4	2022-11-02	2022-10-16 05:41:00	17	3.84	1.81	46.9	1.5	39.1	0.49	12.9	0.01	0.2	0.03	0.9	112	264
ch270	Female	4	2022-10-27 09:12:00	2022-10-16 05:41:00	11	6.45	1.96	30.4	3.39	52.5	0.59	9.2	0.04	0.6	0.47	7.3	132	208
ch271	Male	4	2022-10-29	2022-10-17 06:36:00	12	8.47	5.28	62.4	2.59	30.5	0.48	5.7	0.03	0.3	0.09	1.1	117	272
ch272	Male	4	2022-10-26 09:42:00	2022-10-18	8
ch273	Male	4	2022-11-04	2022-10-19	16
ch274	Male	4	2022-11-09 09:08:00	2022-10-19 12:26:00	21
ch275	Male	4	2022-11-03	2022-10-19	15
ch276	Male	4	2022-10-30	2022-10-19	11	7.88	5.05	64	2.04	25.9	0.74	9.4	0.02	0.3	0.03	0.4	123	289
ch277	Female	4	2022-11-09 08:37:00	2022-10-21 12:25:00	19	7.44	4.21	56.6	2.1	28.3	1	13.4	0.03	0.4	0.1	1.3	125	471
ch278	Female	4	2022-11-07 08:49:00	2022-10-23 00:04:00	15	7.94	5.34	67.5	1.8	22.6	0.77	9.6	0.02	0.2	0.01	0.1	137	133
ch279	Female	4	2022-11-05 09:30:00	2022-10-23 23:33:00	13	8.97	5.03	56.1	2.68	29.9	0.95	10.6	0.02	0.2	0.29	3.2	111	251
ch280	Female	4	2022-11-06 11:09:00	2022-10-21 22:30:00	16
ch281	Female	4	2022-11-06 12:38:00	2022-10-26 16:14:00	11
ch282	Male	4	2022-11-12 09:19:00	2022-10-28 19:56:00	15	10.19	4.59	45	3.09	30.3	0.78	7.7	0.03	0.3	1.7	16.7	151	362
ch283	Male	4	2022-11-13 08:15:00	2022-11-04 16:53:00	9	6.69	2.6	38.9	3.1	46.2	0.8	12	0.01	0.2	0.18	2.7	122	235
ch284	Male	4	2022-11-04	2022-11-20	16	5.67	1.52	26.9	3.52	61.8	0.46	8.2	0.01	0.2	0.16	2.9	140	280
ch285	Female	4	2022-11-16 09:21:00	2022-11-05 17:54:00	11
ch286	Female	4	2022-11-07	2022-11-20	13
ch287	Female	4	2022-11-08	2022-11-28	20	6.42	2.69	42	3.07	47.8	0.61	9.5	0.01	0.1	0.04	0.6	143	179
ch288	Female	4	2022-11-09	2022-11-23	14
ch289	Female	4	2022-11-10	2022-11-19	9
ch290	Female	4	2022-11-11	2022-11-29	18	7.59	2.07	27.3	4.43	58.5	0.55	7.2	0.02	0.2	0.52	6.8	126	260
ch291	Male	4	2022-11-11	2022-11-29	18
ch292	Female	4	2022-11-11	2022-11-24	13	4.45	1.89	42.6	2.15	48.3	0.38	8.5	0.02	0.4	0.01	0.2	113	312
ch293	Female	4	2022-11-12	2022-11-21	9
ch294	Female	4	2022-11-12	2022-11-23	11
ch295	Male	4	2022-11-14	2022-11-22	8
ch296	Female	4	2022-11-14	2022-12-01	17	6.17	3.89	24.6	1.59	25.8	0.64	10.4	0.01	0.2	0.04	0.6	126	240
ch297	Female	4	2022-11-14	2022-12-02	18	6.17	3.89	63	1.59	25.8		10.4	0.01	0.2	0.04	0.6	126	240
ch298	Male	4	2022-11-14	2022-12-04	20	6.17	3.89	63	1.59	25.8	0.64	10.4	0.01	0.2	0.04	0.6	124	240
ch299	Female	4	2022-11-14	2022-12-01	17	6.17	3.89	63	1.59	25.8	0.38	10.4	0.01	0.2	0.04	0.6	126	240
ch300	Male	4	2022-11-15	2022-11-24	9	10.63	6.42	60.4	2.91	27.3	1.09	10.3	0.02	0.2	0.19	1.8	119	272
ch301	Male	4	2022-11-17	2022-11-26	9
ch302	Male	4	2022-11-17	2022-12-05	18	6.17	3.89	63	4.12	25.8	0.64	10.4	0.01	0.2	0.04	0.6	126	240
ch303	Female	4	2022-11-17	2022-11-29	12
ch304	Female	4	2022-11-19	2022-11-29	10	5.08	1.1	21.6	3.14	62	0.27	5.3	0.01	0.2	0.56	10.9	132	365
ch305	Female	4	2022-11-22	2022-12-04	12	6.17	3.89	63	1.59	25.8	0.64	10.4	0.01		0.04	0.6	126	240
ch306	Male	4	2022-11-23	2022-12-04	11	6.17	3.89	63	1.59	25.8	0.64	10.4	0.01	0.2	0.04	0.6	132	240
ch307	Female	4	2022-11-24	2022-12-03	9	6.17	3.89	63	1.59	25.8	0.64	10.4	0.01	0.2	0.04	0.6	126	240
ch308	Male	4	2022-11-25	2022-12-03	8		3.89	63	1.59	25.8	0.64	10.4	0.01	0.2	0.04	0.6	126	240
ch309	Female	4	2022-11-26	2022-12-06	10	6.17	3.89	63	1.59	25.8	0.64	10.4	0.01	0.2	0.04	0.6	126	240
ch310	Male	4	2022-11-26	2022-12-04	8	6.17	3.89	63	1.59	25.8	0.64	10.4	0.01	0.2	0.04	0.6		240
ch311	Female	4	2022-11-26	2022-12-04	8	6.17	3.89	63	1.59	25.8	0.64	10.4	0.01		0.04	0.6	126	240
ch312	Female	4	2022-11-27	2022-12-04	7	6.17	3.89	63	1.59	25.8	0.64	10.4	0.01	0.2	0.04	6.4	126	240
ch313	Male	5	2022-11-03	2022-10-14 19:27:00	20	10.11	7.14	70.6	1.61	15.9	1.25	12.4	0.02	0.2	0.09	0.9	124	328
ch314	Male	5	2022-10-27 09:14:00	2022-10-16 05:41:00	11	7.2	5.52	76.7	0.95	13.1	0.72	10.1	0.01	0.1	0	0	128	370
ch315	Male	5	2022-10-31	2022-10-16 05:41:00	15	14.22	10.67	75.1	1.89	13.3	1.65	11.6	0	0	0.01	0	150	275
ch316	Female	5	2022-10-28	2022-10-17 06:36:00	11
ch317	Male	5	2022-10-27 09:14:00	2022-10-17 06:36:00	10	14	6.52	46.6	4.93	35.2	1.16	8.3	0.03	0.2	1.36	9.7	138	368
ch318	Male	5	2022-11-02	2022-10-17 06:36:00	16	6.84	4.33	63.3	1.8	26.3	0.51	7.4	0.02	0.3	0.18	2.7	131	239
ch319	Female	5	2022-10-29	2022-10-17 06:36:00	12	7.9	6.24	78.8	0.78	9.9	0.76	9.7	0.04	0.5	0.08	1.1	104	411
ch320	Female	5	2022-11-03	2022-10-17 06:36:00	17
ch321	Female	5	2022-10-26	2022-10-18	8	4.56	1.2	26.3	2.65	58	0.33	7.3	0.03	0.7	0.35	7.7	132	236
ch322	Male	5	2022-11-05 08:25:00	2022-10-18 20:51:00	18
ch323	Male	5	2022-11-06 08:51:00	2022-10-19 00:58:00	18	6.9	5.55	80.3	0.78	11.3	0.55	8	0.01	0.2	0.01	0.2	132	287
ch324	Male	5	2022-11-04	2022-10-20	15
ch325	Female	5	2022-10-28	2022-10-20	8
ch326	Male	5	2022-11-04	2022-10-20	15
ch327	Female	5	2022-11-04	2022-10-20	15
ch328	Female	5	2022-11-06 10:38:00	2022-10-22 19:30:00	15
ch329	Male	5	2022-11-08 08:39:00	2022-10-23 23:57:00	16	9.19	7.8	84.9	0.5	5.4	0.84	9.1	0.01	0.1	0.04	0.5	132	190
ch330	Female	5	2022-11-13 08:28:00	2022-10-31 10:59:00	13	3.48	1.92	55.3	1.1	31.6	0.46	13.1	0	0	0	0	128	191
ch331	Male	5	2022-11-08 08:36:00	2022-10-31 20:23:00	8
ch332	Male	5	2022-11-17 10:07:00	2022-11-01 14:57:00	16
ch333	Male	5	2022-11-15 12:37:00	2022-11-02 22:05:00	13	5.33	2.76	51.7	2.02	37.9	0.41	7.7	0.01	0.2	0.13	2.5	136	285
ch334	Male	5	2022-11-04	2022-11-21	17	3.13	2.01	63.8	0.6	19.2	0.52	16.7	0	0.2	0	0.1	131	223
ch335	Male	5	2022-11-16 09:21:00	2022-11-07 20:26:00	9
ch336	Male	5	2022-11-09	2022-12-02	23	6.17	3.89	63	1.59	25.8	0.64	10.4	0.01	0.2	0.01	0.6	126	240
ch337	Male	5	2022-11-10	2022-11-23	13	8.88	4.48	50.5	3.48	39.2	0.84	9.5	0.03	0.3	0.05	0.5	136	251
ch338	Male	5	2022-11-11	2022-11-24	13
ch339	Male	5	2022-11-12	2022-11-26	14	7.42	5.45	73.5	1.31	17.6	0.63	8.5	0.01	0.2	0.02	0.2	121	233
ch340	Female	5	2022-11-13	2022-11-28	15
ch341	Female	5	2022-11-14	2022-12-01	17	6.17	3.89	63	1.59	25.8	0.64	10.4	0.01	0.2	0.04	0.6	126	240
ch342	Male	5	2022-11-14	2022-11-29	15	5.52	2.52	45.8	2.08	37.6	0.8	14.5	0.02	0.3	0.1	1.8	135	254
ch343	Male	5	2022-11-14	2022-11-24	10
ch344	Male	5	2022-11-16	2022-11-24	8
ch345	Male	5	2022-11-16	2022-11-24	8	8.1	4.14	51	2.83	34.9	1.09	13.5	0.02	0.3	0.02	0.3	145	307
ch346	Male	5	2022-11-16	2022-11-28	12
ch347	Male	5	2022-11-18	2022-11-26	8
ch348	Female	5	2022-11-19	2022-11-29	10
ch349	Male	5	2022-11-20	2022-12-01	11	6.17	3.89	63	1.59	25.8	0.64	10.4		0.2	0.04	0.6	126	240
ch350	Female	5	2022-11-20	2022-11-28	8
ch351	Female	5	2022-11-20	2022-11-29	9	3.12	0.57	18.3	2.21	70.6	0.27	8.7	0.01	0.3	0.06	2.1	131	178
ch352	Male	5	2022-11-24	2022-12-02	8	6.17	3.89	63	1.59	25.8	0.64	10.4	0.01	0.2	0.04		126	240
ch353	Female	5	2022-11-24	2022-12-02	8	6.17	3.89	63	1.59	25.8	0.64	10.4	0.03	0.2	0.04	0.6	126	240
ch354	Female	5	2022-11-25	2022-12-03	8	6.17	3.89	63	1.59	25.8	0.64	10.4	0.01	0.2		0.6	126	240
ch355	Male	5	2022-11-25	2022-12-03	8	6.17	3.89	63	1.59	25.8	0.64	10.4	0.01	0.2	0.04	0.6	126
ch356	Male	5	2022-11-25	2022-12-03	8	6.17	3.89	63		25.8	0.64	10.4	0.01	0.2	0.04	0.6	126	240
ch357	Female	5	2022-11-26	2022-12-05	9	6.17	3.89	63	1.59	25.8	0.42	10.4	0.01	0.2	0.04	0.6	126	240
ch358	Male	5	2022-11-26	2022-12-03	7	6.17	3.89		1.59	25.8	0.64	10.4	0.01	0.2	0.04	0.6	126	240
ch359	Female	5	2022-11-27	2022-11-30	3		3.89	63	1.59	25.8	0.64	10.4	0.01	0.2	0.04	0.6	126	240
ch360	Male	6	2022-10-13 08:40:00	2022-10-01 23:40:00	12	11.22	4.62	41.1	5.63	50.2	0.66	5.9	0.04	0.4	0.27	2.4	135	294
ch361	Male	6	2022-10-25	2022-10-08 03:10:00	17	5.29	3.28	62.1	1.68	31.7	0.32	6.1	0.01	0.1	0	0	140	160
ch362	Female	6	2022-10-23 08:37:00	2022-10-09 08:37:00	14	3.5	1.58	45.2	1.56	44.6	0.27	7.6	0.01	0.3	0.08	2.3	120	289
ch363	Male	6	2022-10-27 09:14:00	2022-10-15 01:05:00	12	6.63	4.61	69.4	1.21	18.3	0.71	10.8	0.05	0.8	0.05	0.7	130	226
ch364	Male	6	2022-10-30	2022-10-16 05:41:00	14
ch365	Male	6	2022-11-01	2022-10-17 06:36:00	15
ch366	Female	6	2022-10-29	2022-10-18	11
ch367	Male	6	2022-10-31	2022-10-19	12
ch368	Male	6	2022-10-28	2022-10-19	9	7.86	5.14	65.3	1.77	22.5	0.86	11	0.01	0.2	0.08	1	142	237
ch369	Female	6	2022-11-04	2022-10-19	16
ch370	Male	6	2022-11-06 08:39:00	2022-10-19 21:16:00	18	5.16	2.85	55.2	1.91	36.9	0.31	6.1	0.02	0.4	0.07	1.4	139	337
ch371	Male	6	2022-11-04	2022-10-20	15	7.37	5.75	77.9	0.9	12.3	0.56	7.6	0	0	0.16	2.2	139	294
ch372	Male	6	2022-11-03	2022-10-21	13
ch373	Male	6	2022-11-15 09:31:00	2022-10-30 18:54:00	16	9.05	7.71	85.2	0.55	6.1	0.6	6.6	0.03	0.3	0.16	1.8	147	334
ch374	Male	6	2022-11-16 09:19:00	2022-10-31 09:06:00	16
ch375	Male	6	2022-11-15 13:24:00	2022-10-31 12:43:00	15	5.83	2.94	50.4	2.07	35.5	0.68	11.7	0.03	0.5	0.11	1.9	142	228
ch376	Male	6	2022-11-09 08:49:00	2022-10-31 19:39:00	9	5.15	2.96	57.5	1.48	28.7	0.52	10	0.01	0.2	0.18	3.6	128	244
ch377	Female	6	2022-11-18 08:49:00	2022-11-03 21:09:00	15	4.1	1.86	45.2	1.38	33.7	0.62	15.1	0.02	0.6	0.22	5.4	137	280
ch378	Female	6	2022-11-14 08:47:00	2022-11-05 00:57:00	9	5.88	4.58	78.1	0.9	15.2	0.37	6.3	0.02	0.3	0.01	0.1	149	293
ch379	Male	6	2022-11-05	2022-11-19	14	10	5.81	58.1	2.79	27.9	0.96	9.6	0.04	0.4	0.4	4	142	340
ch380	Male	6	2022-11-16 08:32:00	2022-11-08 03:13:00	8
ch381	Female	6	2022-11-17 09:46:00	2022-11-08 14:06:00	9
ch382	Male	6	2022-11-09	2022-11-20	11	5.97	3.64	60.8	1.74	29.1	0.52	8.8	0.01	0.2	0.06	1.1	124	270
ch383	Male	6	2022-11-10	2022-11-19	9	4.51	1.02	22.6	3.02	67.1	0.38	8.4	0.02	0.4	0.07	1.5	128	173
ch384	Female	6	2022-11-10	2022-11-24	14	4.28	1.08	25.3	2.64	61.7	0.46	10.7	0.01	0.3	0.09	2	136	289
ch385	Male	6	2022-11-10	2022-11-25	15	4.76	2.45	51.4	1.84	38.6	0.45	9.5	0.01	0.3	0.01	0.2	123	217
ch386	Female	6	2022-11-11	2022-11-29	18	4.13	1.09	26.5	2.59	62.5	0.3	7.2	0.04	1.1	0.11	2.7	121	247
ch387	Male	6	2022-11-12	2022-11-29	17	3.93	1.78	45.3	1.57	40.1	0.56	14.2	0.01	0.2	0.01	0.2	137	206
ch388	Female	6	2022-11-13	2022-11-26	13
ch389	Male	6	2022-11-13	2022-11-29	16	7.68	1.78	23.2	5.19	67.5	0.56	7.2	0.01	0.2	0.14	1.9	140	285
ch390	Female	6	2022-11-13	2022-11-27	14
ch391	Male	6	2022-11-15	2022-11-23	8	6.01	1.84	30.6	3.56	59.3	0.35	5.8	0.03	0.5	0.23	3.8	135	237
ch392	Female	6	2022-11-17	2022-12-03	16	6.17	3.89		1.59	25.8	0.64	10.4	0.01	0.2	0.04	0.6	126	240
ch393	Male	6	2022-11-19	2022-12-02	13	6.17	3.89	63	1.59	25.8	0.64	10.4	0.01	0.2	0.04	0.6	126	240
ch394	Male	6	2022-11-19	2022-11-27	8	6.29	2.25	35.7	3.22	51.2	0.37	5.9	0.02	0.3	0.43	6.9	120	304
ch395	Male	6	2022-11-21	2022-11-30	9	6.68	3.89	63	1.59	48.4	0.64	10.4	0.01	0.2	0.04	0.6	137	234
ch396	Female	6	2022-11-22	2022-12-03	11	6.17	3.89	63	1.59	25.8	0.64	10.4	0.01	0.2	0.25	0.6	126	240
ch397	Female	6	2022-11-25	2022-12-03	8	6.17	3.89	63	1.59	25.8	0.64	10.4	0.01	0.2	0.04	0.6	126	240
ch398	Male	6	2022-11-26	2022-12-04	8	6.17	3.89	63	1.59	25.8	0.64	10.4	0.01	0.2	0.04	0.6	126	240
ch399	Female	6	2022-11-26	2022-12-01	5	6.17	3.89	63	2.78	25.8	0.64	10.4	0.01	0.2	0.04	0.6	126	240
ch400	Female	7	2022-10-25	2022-10-08 03:10:00	17	4.81	3.85	79.9	0.56	11.6	0.4	8.4	0	0.1	0	0	142	233
ch401	Female	7	2022-10-28	2022-10-15 01:05:00	13	8.63	7.18	83.2	0.85	9.8	0.56	6.5	0.01	0.2	0.03	0.3	128	340
ch402	Female	7	2022-10-26 09:10:00	2022-10-16 05:41:00	10	8.12	5.02	61.7	2.6	32.1	0.33	4.1	0.03	0.4	0.14	1.7	131	284
ch403	Male	7	2022-11-03	2022-10-17 06:36:00	17	5.63	2.89	51.1	1.66	29.6	0.69	12.3	0.01	0.2	0.38	6.8	122	311
ch404	Female	7	2022-10-29	2022-10-19	10
ch405	Female	7	2022-11-06 09:05:00	2022-10-20 04:20:00	17	4.91	3.06	62	1.1	22.5	0.73	14.9	0.01	0.3	0.01	0.3	119	304
ch406	Male	7	2022-11-03	2022-10-20	14	5.13	3.53	68.9	0.92	17.9	0.67	13	0.01	0.2	0	0	127	262
ch407	Male	7	2022-11-06 10:39:00	2022-10-22 12:56:00	15	5.05	2.53	50.2	1.73	34.2	0.74	14.6	0.01	0.3	0.04	0.7	129	168
ch408	Female	7	2022-11-09 08:29:00	2022-10-22 17:03:00	18	6.47	3.26	50.3	2.42	37.4	0.39	6.1	0.02	0.3	0.38	5.9	138	302
ch409	Female	7	2022-11-03	2022-10-25 23:02:00	9	7.61	6.45	84.8	0.43	5.7	0.57	7.4	0.02	0.3	0.14	1.8	135	211
ch410	Female	7	2022-11-05 09:29:00	2022-10-27 13:17:00	9	7.49	3.68	49.1	2.35	31.4	0.67	9	0.02	0.3	0.77	10.2	141	255
ch411	Male	7	2022-11-09 08:49:00	2022-10-31 19:34:00	9	8.43	5.86	69.4	2	23.7	0.31	3.7	0.03	0.4	0.23	2.8	140	286
ch412	Male	7	2022-11-15 08:23:00	2022-11-02 14:25:00	13	6.89	4.4	63.9	1.5	21.8	0.74	10.8	0.04	0.5	0.21	3	123	262
ch413	Female	7	2022-11-14 09:01:00	2022-11-04 23:39:00	10	4.33	2.37	54.8	1.29	29.7	0.64	14.8	0.01	0.2	0.02	0.5	134	206
ch414	Female	7	2022-11-17 09:52:00	2022-11-07 14:02:00	10	5.8	1.12	19.2	3.6	62.1	0.52	8.9	0.03	0.6	0.53	9.2	129	325
ch415	Female	7	2022-11-11	2022-11-20	9	4.8	3.17	65.7	0.79	16.6	0.63	13.2	0.01	0.2	0.2	4.3	121	243
ch416	Female	7	2022-11-11	2022-11-22	11
ch417	Male	7	2022-11-12	2022-11-29	17	7.02	5.21	74.2	0.88	12.5	0.92	13.1	0.01	0.2	0	0	122	199
ch418	Male	7	2022-11-12	2022-11-23	11
ch419	Female	7	2022-11-16	2022-11-24	8	3.83	1.87	48.8	1.6	41.7	0.35	9.1	0.01	0.3	0	0.1	142	210
ch420	Male	7	2022-11-16	2022-12-01	15	6.17	3.89	63	1.59	25.8	0.64	10.4	0.01	0.2	0.04	0.6	126	240
ch421	Female	7	2022-11-17	2022-11-25	8	5.47	3.3	60.5	1.58	28.9	0.45	8.2	0.01	0.1	0.13	2.3	143	246
ch422	Male	7	2022-11-17	2022-11-26	9
ch423	Male	7	2022-11-18	2022-11-27	9
ch424	Male	7	2022-11-19	2022-11-27	8
ch425	Male	7	2022-11-26	2022-12-04	8	6.17	1.43	63	1.59	25.8	0.64	10.4	0.01	0.2	0.04	0.6	126	240
ch426	Female	7	2022-11-27	2022-11-30	3	6.17	3.89	63		25.8	0.64	10.4	0.01	0.2	0.04	0.6	126	240
ch427	Male	8	2022-10-23 08:37:00	2022-10-09 08:36:00	14	8.23	5.66	68.7	2.04	24.8	0.42	5.2	0.04	0.5	0.07	0.8	140	356
ch428	Male	8	2022-10-22 08:51:00	2022-10-13 23:04:00	9	6.33	4.39	69.3	1.35	21.4	0.55	8.7	0.01	0.1	0.03	0.5	126	270
ch429	Male	8	2022-11-06 08:09:00	2022-10-18 13:18:00	19
ch430	Male	8	2022-11-06 08:08:00	2022-10-18 18:41:00	19
ch431	Female	8	2022-11-04	2022-10-19	16	5.88	4.36	74.2	0.99	16.8	0.35	5.9	0.03	0.5	0.15	2.6	146	246
ch432	Male	8	2022-11-03	2022-10-20	14	5.02	2.93	58.4	0.88	17.5	1.2	23.9	0.01	0.2	0	0	134	212
ch433	Female	8	2022-11-02	2022-10-20	13	5.96	2.99	50.1	2.19	36.9	0.71	11.9	0.02	0.3	0.05	0.8	134	266
ch434	Male	8	2022-11-02	2022-10-20	13
ch435	Male	8	2022-11-05 09:02:00	2022-10-21 17:49:00	15	4.18	1.24	29.6	1.48	35.6	0.52	12.5	0.02	0.4	0.92	21.9	144	209
ch436	Female	8	2022-11-06 09:35:00	2022-10-21 22:04:00	16	4.5	1.61	35.7	2.22	49.1	0.49	11	0.07	1.6	0.11	2.6	127	275
ch437	Male	8	2022-11-05 09:48:00	2022-10-23 15:18:00	13	5.79	2.41	41.5	2.61	45.2	0.54	9.3	0.01	0.1	0.22	3.9	141	297
ch438	Male	8	2022-11-14 10:34:00	2022-10-27 18:21:00	18	5.47	3.65	66.8	1.21	22.1	0.39	7.2	0.02	0.3	0.2	3.6	137	305
ch439	Female	8	2022-11-13 09:16:00	2022-10-28 13:05:00	16
ch440	Female	8	2022-11-07 10:17:00	2022-10-29 22:30:00	9	4.59	3.38	73.5	0.76	16.6	0.38	8.4	0.02	0.4	0.05	1.1	137	255
ch441	Male	8	2022-11-14 08:58:00	2022-10-30 22:34:00	15	10.19	7.34	72.1	2.18	21.4	0.56	5.5	0.01	0.1	0.1	0.9	133	306
ch442	Female	8	2022-11-15 13:23:00	2022-10-31 12:39:00	15	9.56	7.53	78.8	1.24	13	0.78	8.1	0.01	0.1	0	0	132	195
ch443	Female	8	2022-11-18 08:52:00	2022-11-01 14:06:00	17
ch444	Female	8	2022-11-11 08:37:00	2022-11-02 14:02:00	9
ch445	Female	8	2022-11-16 09:40:00	2022-11-03 07:43:00	13	4.94	2.72	55.1	1.09	22.2	0.63	12.7	0.03	0.6	0.47	9.4	130	281
ch446	Female	8	2022-11-18 08:53:00	2022-11-04 19:28:00	14	3.87	2.46	63.7	0.84	21.8	0.53	13.6	0.02	0.5	0.02	0.4	132	342
ch447	Male	8	2022-11-06	2022-11-25	19	6.52	4.6	70.5	0.78	11.9	1.13	17.4	0.01	0.1	0	0.1	139	225
ch448	Male	8	2022-11-06	2022-11-20	14	9.21	7.8	84.7	0.6	6.5	0.74	8.1	0.02	0.2	0.05	0.5	143	290
ch449	Male	8	2022-11-09	2022-11-25	16	5.54	3.78	68.1	1.07	19.4	0.54	9.8	0.04	0.7	0.11	2	131	357
ch450	Male	8	2022-11-09	2022-11-20	11	8.11	5.15	63.5	1.96	24.1	0.93	11.5	0.01	0.2	0.06	0.7	138	231
ch451	Female	8	2022-11-11	2022-11-29	18	2.55	0.99	39	1.27	49.3	0.26	10.3	0.01	0.6	0.02	0.8	141	149
ch452	Female	8	2022-11-12	2022-11-26	14	4.35	1.92	44	1.69	38.9	0.62	14.3	0.03	0.7	0.09	2.1	121	203
ch453	Male	8	2022-11-12	2022-11-21	9
ch454	Male	8	2022-11-12	2022-11-28	16	6.82	3.31	48.6	2.91	42.7	0.46	6.7	0.01	0.2	0.13	1.8	151	278
ch455	Male	8	2022-11-13	2022-12-02	19	6.17	3.89	63	1.59	25.8	0.64	10.4	0.01	0.2	0.04	0.6	126	208
ch456	Male	8	2022-11-17	2022-11-30	13	4.31	1.1	25.6	2.66	61.9	0.34	7.8	0.02	0.4	0.04	4.3	142	196
ch457	Male	8	2022-11-24	2022-12-03	9	6.17	1.24	63	1.59	25.8	0.64	10.4	0.01	0.2	0.04	0.6	126	240
ch458	Female	8	2022-11-25	2022-12-04	9	6.17	3.89	63	1.59	25.8	0.64		0.01	0.2	0.04	0.6	126	240
ch459	Female	9	2022-10-25	2022-10-08 03:10:00	17	5.41	4.11	75.8	0.82	15	0.47	8.8	0.01	0.3	0	0.1	110	161
ch460	Female	9	2022-11-04	2022-10-16 05:41:00	19	9.71	7.13	73.4	1.22	12.6	1.01	10.4	0.03	0.3	0.32	3.3	136	320
ch461	Female	9	2022-10-24	2022-10-16 05:41:00	8	5.32	2.64	49.6	1.54	28.9	0.79	14.9	0.02	0.4	0.33	6.2	142	304
ch462	Female	9	2022-10-29	2022-10-16 05:41:00	13	3.99	2.73	68.2	0.73	18.4	0.52	13.1	0.01	0.2	0	0.1	149	240
ch463	Male	9	2022-10-30	2022-10-17 06:36:00	13	4.56	3.02	66.4	0.82	17.9	0.7	15.3	0.01	0.2	0.01	0.2	138	163
ch464	Female	9	2022-11-08 14:00:00	2022-10-17 10:55:00	22	3.78	1.69	44.5	1.63	43.2	0.45	12	0.01	0.3	0	0	141	274
ch465	Female	9	2022-10-27 09:14:00	2022-10-18	9	10.25	6.98	68.1	2.04	19.9	1.19	11.6	0.01	0.1	0.03	0.3	121	257
ch466	Male	9	2022-11-03	2022-10-20	14	3.15	1.65	52.4	1.09	34.6	0.4	12.6	0.01	0.4	0	0	149	244
ch467	Male	9	2022-11-03	2022-10-20	14	5.95	2.16	36.3	3.25	54.5	0.45	7.6	0.01	0.2	0.08	1.4	127	255
ch468	Female	9	2022-11-09 08:27:00	2022-10-20 17:30:00	20	3.18	1.19	37.2	1.62	51	0.31	9.6	0.01	0.5	0.05	1.7	120	204
ch469	Male	9	2022-11-07 10:39:00	2022-10-28 09:56:00	10
ch470	Female	9	2022-11-13 08:23:00	2022-10-30 12:10:00	14
ch471	Female	9	2022-11-15 09:08:00	2022-10-30 18:51:00	16	4.12	2.3	55.9	1.11	27	0.67	16.2	0.02	0.5	0.02	0.4	146	238
ch472	Female	9	2022-11-15 09:28:00	2022-10-30 18:53:00	16	5.62	4.2	74.7	0.85	15.1	0.56	9.9	0.01	0.2	0	0.1	136	194
ch473	Female	9	2022-11-16 09:23:00	2022-11-01 04:01:00	15	6.9	4.42	64.1	1.71	24.8	0.64	9.2	0.02	0.3	0.11	1.6	143	299
ch474	Male	9	2022-11-13 08:18:00	2022-11-01 12:26:00	12	3	1.15	38.3	1.34	44.6	0.43	14.2	0	0.1	0.08	2.8	136	165
ch475	Female	9	2022-11-18 09:18:00	2022-11-06 23:36:00	12	7.1	4.92	69.5	1.44	20.2	0.68	9.5	0.02	0.2	0.04	0.6	127	248
ch476	Male	9	2022-11-10	2022-11-30	20	2.67	1.16	43.1	1.1	41.2	0.38	14.3	0	0.2	0.03	1.2	151	232
ch477	Female	9	2022-11-11	2022-11-20	9	5.25	3.6	68.7	0.88	16.8	0.63	11.9	0.02	0.3	0.12	2.3	132	270
ch478	Male	9	2022-11-11	2022-11-19	8
ch479	Male	9	2022-11-11	2022-11-27	16
ch480	Female	9	2022-11-11	2022-11-29	18
ch481	Male	9	2022-11-11	2022-11-22	11	5.51	3.15	57.2	1.42	25.8	0.77	14	0.04	0.7	0.13	2.3	145	272
ch482	Female	9	2022-11-13	2022-11-24	11	2.33	1.47	62.9	0.42	17.8	0.43	18.6	0	0.2	0.01	0.5	72	46
ch483	Male	9	2022-11-13	2022-11-30	17	2.88	1.59	55.1	0.99	34.6	0.29	9.9	0.01	0.3	0	0.1	138	210
ch484	Female	9	2022-11-14	2022-11-24	10	6.98	4.54	65.1	1.76	25.2	0.64	9.2	0.02	0.2	0.02	0.3	139	229
ch485	Male	9	2022-11-19	2022-11-27	8
ch486	Female	9	2022-11-20	2022-12-03	13	6.17	3.89	63	1.59	25.8	0.64	10.4		0.2	0.04	0.6	126	240
ch487	Male	9	2022-11-21	2022-12-04	13	6.17	3.89	63	1.59	25.8	0.64	10.4	0.01	0.2	0.04	0.6	126	240
ch488	Male	9	2022-11-24	2022-12-02	8	6.17	3.89	63	1.59	25.8	0.64	10.4	0.01	0.2	0.04	0.6	126	240
ch489	Male	9	2022-11-24	2022-12-04	10	6.17	3.89	63	1.59	56.2	0.64	10.4	0.01	0.2	0.04	0.6	126	240
ch490	Female	9	2022-11-25	2022-12-04	9	6.17	3.89	63	1.59	25.8	0.64	10.4	0.01	0.2	0	0.6	126	240
ch491	Male	10	2022-10-28	2022-10-17 06:36:00	11	4.04	2.39	59.1	1.22	30.3	0.4	9.9	0.02	0.4	0.01	0.3	147	249
ch492	Male	10	2022-11-05 08:44:00	2022-10-18 17:20:00	18
ch493	Male	10	2022-11-04	2022-10-20	15	5.04	2.56	50.7	1.98	39.3	0.38	7.6	0.01	0.3	0.11	2.1	149	223
ch494	Male	10	2022-11-06 10:16:00	2022-10-21 06:44:00	16	9.15	7.37	80.5	0.93	10.2	0.78	8.6	0.01	0.1	0.06	0.6	131	300
ch495	Male	10	2022-11-04	2022-10-23 11:55:00	12	3.55	0.83	23.5	2.33	65.6	0.19	5.2	0.01	0.4	0.19	5.3	145	261
ch496	Male	10	2022-11-08 08:39:00	2022-10-23 23:52:00	16	7.38	5.45	73.9	1.11	15	0.79	10.7	0.02	0.3	0.01	0.1	135	250
ch497	Male	10	2022-11-06 09:33:00	2022-10-24 11:16:00	13	6.23	2.22	35.7	2.81	45	0.57	9.2	0.01	0.2	0.62	9.9	146	324
ch498	Male	10	2022-11-06 13:43:00	2022-10-26 10:08:00	11	4.3	1.74	40.5	1.61	37.3	0.38	8.8	0.01	0.3	0.56	13.1	140	243
ch499	Female	10	2022-11-07 11:55:00	2022-10-27 05:43:00	11	4.75	2.96	62.5	1.16	24.3	0.6	12.6	0.02	0.4	0.01	0.2	133	190
ch500	Male	10	2022-11-15 13:04:00	2022-10-27 22:21:00	19	4.74	3.48	73.3	0.75	15.9	0.49	10.4	0.01	0.2	0.01	0.2	129	245
ch501	Male	10	2022-11-06 11:48:00	2022-10-28 04:18:00	9
ch502	Male	10	2022-11-11 09:18:00	2022-10-28 19:20:00	14	3.5	1.46	41.6	1.63	46.6	0.38	10.9	0.01	0.2	0.02	0.7	145	189
ch503	Female	10	2022-11-16 09:10:00	2022-10-28 23:27:00	19	3.05	1.58	51.7	0.92	30.2	0.5	16.3	0.01	0.4	0.04	1.4	131	187
ch504	Male	10	2022-11-15 08:25:00	2022-10-31 14:48:00	15	6.34	4.05	64.1	1.32	20.8	0.85	13.3	0.02	0.3	0.1	1.5	144	270
ch505	Female	10	2022-11-17 11:10:00	2022-11-01 06:09:00	16	5.11	4.07	79.4	0.67	13.2	0.37	7.3	0	0.1	0	0	134	186
ch506	Female	10	2022-11-02	2022-11-21	19	5.86	2.26	38.6	3.04	51.9	0.41	7	0.02	0.3	0.13	2.2	138	289
ch507	Male	10	2022-11-13 08:59:00	2022-11-05 15:58:00	8	2.33	0.94	40.2	1.1	47.3	0.16	6.8	0.01	0.5	0.12	5.2	122	220
ch508	Male	10	2022-11-17 09:35:00	2022-11-06 17:11:00	11	4.91	3	61.1	1.34	27.3	0.54	10.9	0.02	0.5	0.01	0.2	148	261
ch509	Female	10	2022-11-09	2022-11-23	14
ch510	Female	10	2022-11-09	2022-11-30	21	5.32	3.72	69.8	1	18.9	0.58	10.8	0.01	0.3	0.01	0.2	144	203
ch511	Female	10	2022-11-10	2022-11-19	9
ch512	Female	10	2022-11-12	2022-11-22	10	6.24	3.43	55	1.73	27.7	0.74	11.9	0.03	0.4	0.31	5	151	211
ch513	Male	10	2022-11-12	2022-11-23	11	3.22	2.09	64.7	0.63	19.7	0.48	15	0.01	0.4	0.01	0.2	141	211
ch514	Female	10	2022-11-15	2022-11-26	11	5.2	2.81	54	1.85	35.7	0.5	9.6	0.01	0.2	0.03	0.5	124	222
ch515	Female	10	2022-11-17	2022-11-30	13	4.09	1.07	26.2	2.58	63	0.33	8	0.02	0.6	0.09	2.2	136	240
ch516	Male	10	2022-11-20	2022-12-03	13	6.17	3.89	63	1.59	25.8	0.64	10.4	0.01	0.2	0.04	0.6	126	240
ch517	Female	10	2022-11-21	2022-12-02	11	6.17	3.89	63	1.59	25.8	0.64	5.4	0.01	0.2	0.04	0.6	126	240
ch518	Female	10	2022-11-24	2022-12-02	8	4.79	3.89	63	1.59	25.8	0.64	10.4	0.01	0.2	0.04	0.6	126	240
ch519	Female	10	2022-11-28	2022-12-04	6		3.89	63	1.59	25.8	0.64	10.4	0.01	0.2	0.04	0.6	126	240
ch520	Male	11	2022-10-28	2022-10-16 05:41:00	12	2.96	1.39	46.8	1.01	34.4	0.39	13.2	0.01	0.3	0.16	5.3	115	130
ch521	Male	11	2022-11-01	2022-10-16 05:41:00	16	6.54	3.42	52.3	2	30.5	1.1	16.9	0.02	0.3	0	0	142	287
ch522	Male	11	2022-11-07 17:30:00	2022-10-16 23:57:00	22	7.17	5.22	72.7	1.11	15.5	0.83	11.6	0.01	0.2	0	0	140	225
ch523	Male	11	2022-11-03	2022-10-17 06:36:00	17	4.83	2.87	59.4	1.45	30	0.49	10.1	0.02	0.4	0	0.1	137	265
ch524	Female	11	2022-11-03	2022-10-18	16	4.05	2.19	54	1.38	34.2	0.28	6.9	0.02	0.6	0.18	4.3	133	218
ch525	Male	11	2022-10-30	2022-10-20	10	4.81	2.24	46.5	1.81	37.7	0.74	15.4	0.01	0.2	0.01	0.2	147	176
ch526	Male	11	2022-11-09 09:20:00	2022-10-21 01:51:00	19	3.35	1.78	53.1	1.13	33.6	0.24	7.2	0.02	0.7	0.18	5.4	142	261
ch527	Male	11	2022-10-31	2022-10-21	10	4.74	2.49	52.6	1.57	33.1	0.67	14.1	0.01	0.2	0	0	146	275
ch528	Male	11	2022-11-18 08:32:00	2022-10-22 07:08:00	27	7.22	3.7	51.3	2.4	33.2	0.43	5.9	0.05	0.7	0.64	8.9	128	316
ch529	Female	11	2022-11-09 08:29:00	2022-10-22 17:00:00	18	5.14	2.35	45.7	1.85	35.9	0.41	8	0.02	0.4	0.51	10	138	254
ch530	Male	11	2022-11-10 08:42:00	2022-10-23 01:03:00	18	12.96	9.17	70.8	2.5	19.3	1.21	9.3	0.02	0.1	0.06	0.5	145	243
ch531	Female	11	2022-11-07 12:03:00	2022-10-23 01:25:00	15	7.3	2.75	37.6	3.16	43.4	1.34	18.3	0.02	0.3	0.03	0.4	140	211
ch532	Female	11	2022-11-05 09:30:00	2022-10-23 23:23:00	13	3.9	1.94	49.7	1.49	38.1	0.45	11.6	0.01	0.3	0.01	0.3	130	201
ch533	Female	11	2022-11-03	2022-10-25 21:26:00	9	3.85	2.15	55.7	1.27	32.9	0.43	11.3	0	0.1	0	0	131	228
ch534	Male	11	2022-11-07 11:54:00	2022-10-27 05:35:00	11	4.24	2.23	52.6	1.41	33.2	0.55	13.1	0.01	0.3	0.04	0.8	143	227
ch535	Male	11	2022-11-15 08:45:00	2022-10-27 18:47:00	19
ch536	Female	11	2022-11-18 08:35:00	2022-10-29 07:04:00	20	5	3.66	73.3	0.89	17.8	0.44	8.8	0.01	0.1	0	0	125	216
ch537	Male	11	2022-11-14 08:51:00	2022-10-31 18:14:00	14	8.71	6.57	75.6	1.08	12.4	1.01	11.5	0.01	0.1	0.04	0.4	129	348
ch538	Female	11	2022-11-14 09:53:00	2022-11-04 17:16:00	10	4.93	3.53	71.6	0.89	18	0.47	9.5	0.01	0.2	0.03	0.7	135	280
ch539	Female	11	2022-11-15 13:08:00	2022-11-06 16:42:00	9	5.48	2.21	40.3	2.48	45.3	0.74	13.5	0.02	0.4	0.03	0.5	140	254
ch540	Male	11	2022-11-07	2022-11-19	12	3.44	1.19	34.7	1.73	50	0.36	10.4	0.01	0.4	0.15	4.5	147	239
ch541	Female	11	2022-11-10	2022-11-19	9
ch542	Male	11	2022-11-10	2022-11-19	9	4.94	2.23	45.2	1.88	38	0.55	11.2	0.02	0.4	0.26	5.2	147	248
ch543	Female	11	2022-11-10	2022-11-23	13	5.39	2.69	49.8	2.05	38	0.46	8.6	0.02	0.4	0.17	3.2	139	177
ch544	Male	11	2022-11-11	2022-11-25	14	4.39	1.35	30.8	2.65	60.3	0.3	6.9	0.01	0.2	0.08	1.8	119	269
ch545	Male	11	2022-11-14	2022-11-28	14
ch546	Female	11	2022-11-15	2022-11-30	15	3.49	0.67	19.1	2.41	69.2	0.33	9.5	0.01	0.2	0.07	2	132	164
ch547	Male	11	2022-11-17	2022-11-29	12	3.23	1.25	38.7	1.46	45.2	0.32	9.8	0.03	1	0.17	5.3	138	267
ch548	Female	11	2022-11-20	2022-12-04	14	6.17	3.89	63	1.59	25.8	0.64	13.9	0.01	0.2	0.04	0.6	126	240
ch549	Female	12	2022-11-05 09:17:00	2022-10-18 03:48:00	18
ch550	Male	12	2022-10-29	2022-10-19	10
ch551	Female	12	2022-11-06 08:25:00	2022-10-21 05:58:00	16	4.13	3.09	74.9	0.63	15.2	0.39	9.5	0.01	0.2	0.01	0.2	136	188
ch552	Female	12	2022-11-04	2022-10-21	14	4.22	2.78	65.9	0.84	20	0.56	13.2	0.01	0.3	0.03	0.6	147	201
ch553	Female	12	2022-11-15 13:05:00	2022-10-27 22:18:00	19	14.61	13.08	89.4	0.84	5.8	0.64	4.4	0.03	0.2	0.02	0.2	148	293
ch554	Female	12	2022-11-15 09:05:00	2022-10-28 21:53:00	18	4.32	1.01	23.4	2.81	65	0.22	5	0.01	0.3	0.27	6.3	136	149
ch555	Male	12	2022-11-14 10:58:00	2022-10-29 03:50:00	16	3.84	1.32	34.5	1.92	49.8	0.55	14.3	0.01	0.4	0.04	1	146	145
ch556	Female	12	2022-11-09 08:56:00	2022-10-29 03:58:00	11	5.84	4.01	68.8	1.25	21.3	0.54	9.3	0.02	0.3	0.02	0.3	141	229
ch557	Female	12	2022-11-09 09:56:00	2022-10-29 04:45:00	11	2.76	1.1	40.2	1.31	47.5	0.3	10.7	0.01	0.2	0.04	1.4	138	172
ch558	Female	12	2022-11-17 08:43:00	2022-10-29 04:54:00	19	3.87	1.5	38.9	1.46	37.6	0.44	11.3	0.02	0.6	0.45	11.6	138	192
ch559	Female	12	2022-11-10 10:55:00	2022-10-29 04:57:00	12	3	1.81	60.2	0.76	25.5	0.36	12.1	0.02	0.5	0.05	1.7	137	152
ch560	Male	12	2022-11-07 10:25:00	2022-10-29 15:00:00	9	3.13	1.3	41.7	1.4	44.8	0.42	13.3	0.01	0.2	0	0	139	122
ch561	Female	12	2022-11-17 10:50:00	2022-10-29 15:51:00	19	2.98	1.27	42.6	1.34	45	0.34	11.3	0.01	0.4	0.02	0.7	122	168
ch562	Female	12	2022-11-10 09:16:00	2022-10-29 15:53:00	12	5.67	4.21	74.5	0.71	12.4	0.73	12.8	0.01	0.1	0.01	0.2	142	295
ch563	Male	12	2022-11-16 10:39:00	2022-10-29 20:54:00	18	3.84	2.15	56.1	1.17	30.5	0.41	10.7	0.01	0.2	0.1	2.5	147	191
ch564	Female	12	2022-11-17 10:51:00	2022-10-30 00:27:00	18	3.66	2.5	68.4	0.51	13.9	0.63	17.1	0.02	0.5	0	0.1	133	197
ch565	Male	12	2022-11-16 09:41:00	2022-10-30 01:58:00	17	4.65	3.1	66.8	0.94	20.2	0.58	12.5	0.02	0.4	0.01	0.1	138	168
ch566	Female	12	2022-11-10 08:44:00	2022-10-30 16:43:00	11	4.52	2.61	57.7	1.5	33.3	0.36	7.9	0.02	0.4	0.03	0.7	140	193
ch567	Female	12	2022-11-15 09:02:00	2022-10-31 01:24:00	15	3.28	1.13	34.7	1.67	51	0.37	11.1	0.01	0.3	0.1	2.9	138	199
ch568	Female	12	2022-11-15 08:16:00	2022-11-02 12:07:00	13	5.26	1.92	36.5	2.84	54	0.4	7.5	0.01	0.2	0.09	1.8	136	235
ch569	Male	12	2022-11-18 08:30:00	2022-11-02 13:56:00	16	4.84	2.26	46.6	1.83	37.7	0.74	15.3	0.01	0.3	0	0.1	141	227
ch570	Male	12	2022-11-14 08:42:00	2022-11-02 19:05:00	12	3.23	1.09	34.2	1.62	50	0.43	13.2	0.03	0.8	0.06	1.8	146	277
ch571	Male	12	2022-11-06	2022-11-21	15	3.25	1.62	49.8	1.28	39.7	0.27	8.2	0.01	0.3	0.07	2	160	222
ch572	Female	12	2022-11-08	2022-11-22	14
ch573	Female	12	2022-11-19	2022-11-27	8
ch574	Male	12	2022-11-19	2022-11-27	8	6.12	2.75	44.9	2.58	42.2	0.45	7.4	0.02	0.3	0.32	5.2	123	362
ch575	Female	12	2022-11-24	2022-12-03	9	6.17	3.89	63	1.59	42.6	0.64	10.4	0.01	0.2	0.04	0.6	126	240
ch576	Male	13	2022-11-04	2022-10-17 06:36:00	18	4.92	3.98	81.1	0.43	8.6	0.49	9.9	0.01	0.2	0.01	0.2	134	223
ch577	Male	13	2022-11-06 12:36:00	2022-10-21 15:08:00	16	5.04	2.81	55.6	1.64	32.6	0.50	9.9	0.04	0.8	0.05	1.1	154	163
ch578	Male	13	2022-11-08 09:37:00	2022-10-21 18:06:00	18	4.09	2.59	63.2	0.56	13.7	0.93	22.8	0.01	0.2	0.00	0.1	146	163
ch579	Female	13	2022-11-07 09:16:00	2022-10-24 16:12:00	14	5.71	3.54	62.2	1.02	17.8	1.09	19.0	0.02	0.3	0.04	0.7	123	204
ch580	Female	13	2022-11-11 09:45:00	2022-10-27 07:51:00	15	3.65	2.28	62.6	0.86	23.6	0.49	13.3	0.01	0.3	0.01	0.2	130	203
ch581	Female	13	2022-11-12 09:15:00	2022-10-28 10:05:00	15	3.74	1.71	45.8	1.60	42.9	0.34	9.0	0.01	0.2	0.08	2.1	132	273
ch582	Male	13	2022-11-07 08:27:00	2022-10-29 04:42:00	9	4.65	2.27	48.7	1.63	35.1	0.69	14.8	0.02	0.5	0.04	0.9	147	242
ch583	Male	13	2022-11-11 08:33:00	2022-10-29 09:27:00	13	4.31	2.19	50.6	1.43	33.2	0.54	12.6	0.01	0.3	0.14	3.3	148	201
ch584	Female	13	2022-11-13 09:16:00	2022-10-30 04:45:00	14	3.53	2.08	59.0	1.02	28.8	0.42	12.0	0.01	0.2	0.00	0.0	119	181
ch585	Male	13	2022-11-17 09:50:00	2022-10-31 09:32:00	17
ch586	Male	13	2022-11-08	2022-11-29	21
ch587	Male	13	2022-11-09	2022-11-24	15	3.7	2.28	61.6	0.61	16.4	0.81	21.8	0	0.1	0	0.1	148	162
ch588	Female	13	2022-11-11	2022-11-24	13
ch589	Male	13	2022-11-11	2022-11-24	13	6.75	5.91	87.4	0.38	5.7	0.38	5.7	0.01	0.1	0.07	1.1	143	212
ch590	Female	13	2022-11-13	2022-11-25	12	3.22	1.18	36.7	1.46	45.5	0.42	13.1	0.01	0.2	0.15	4.5	133	182
ch591	Male	13	2022-11-15	2022-11-29	14
ch592	Male	13	2022-11-16	2022-11-28	12	3.33	0.89	26.8	1.91	57.2	0.35	10.4	0.02	0.6	0.16	5	140	147
ch593	Male	13	2022-11-17	2022-12-03	16	6.17	3.89	63	1.59	25.8		10.4	0.01	0.2	0.04	0.6	126	240
ch594	Female	13	2022-11-17	2022-12-02	15	6.17	3.89	63	1.59	47.5	0.64	10.4	0.01	0.2	0.04	0.6	126	240
ch595	Male	13	2022-11-20	2022-12-03	13		3.89	63	1.59	25.8	0.64	10.4	0.01	0.2	0.04	0.6	126	240
ch596	Female	13	2022-11-20	2022-11-30	10	5.25	2.36	44.8	1.59	25.8	0.59	11.2	0.02	0.5	0.04	0.8	126	240
ch597	Female	13	2022-11-26	2022-12-04	8	6.17	3.89	63	1.59	19.2	0.64	10.4	0.01	0.2	0.04	0.6	126	240
ch598	Female	14	2022-10-28	2022-10-16 05:41:00	12	3.32	1.73	51.9	1.05	31.6	0.46	13.9	0.01	0.4	0.07	2.2	120	180
ch599	Female	14	2022-10-31	2022-10-19	12	5.85	2.63	45.0	2.63	44.9	0.43	7.3	0.01	0.2	0.15	2.6	136	258
ch600	Male	14	2022-11-06 15:10:00	2022-10-21 15:43:00	16	6.38	3.67	57.4	2.28	35.7	0.33	5.2	0.02	0.4	0.08	1.3	163	316
ch601	Male	14	2022-11-15 08:44:00	2022-10-27 18:54:00	19
ch602	Male	14	2022-10-28	2022-11-20	23
ch603	Male	14	2022-11-14 09:07:00	2022-10-28 13:47:00	17	3.91	2.09	53.4	1.26	32.5	0.45	11.4	0.01	0.2	0.10	2.5	141	188
ch604	Male	14	2022-11-09 09:57:00	2022-10-28 18:25:00	12	6.18	4.32	70.1	0.87	14.0	0.97	15.6	0.02	0.3	0.00	0.0	146	252
ch605	Female	14	2022-11-15 13:11:00	2022-10-28 21:51:00	18	4.91	3.67	74.8	0.67	13.6	0.57	11.6	0.00	0.0	0.00	0.0	135	184
ch606	Male	14	2022-11-11 08:51:00	2022-10-30 19:43:00	12	5.91	4.21	71.1	0.82	13.9	0.86	14.6	0.02	0.3	0.00	0.1	156	174
ch607	Female	14	2022-11-17 09:38:00	2022-10-31 09:35:00	17	6.20	4.64	74.8	0.84	13.6	0.65	10.5	0.02	0.3	0.05	0.8	132	214
ch608	Female	14	2022-11-13 09:09:00	2022-10-31 19:44:00	13
ch609	Male	14	2022-11-16 14:50:00	2022-11-01 01:09:00	15	6.71	5.49	81.8	0.58	8.6	0.58	8.6	0.01	0.2	0.05	0.8	148	173
ch610	Male	14	2022-11-10	2022-11-29	19	5.23	4.04	77.2	0.82	15.7	0.34	6.5	0.02	0.4	0.01	0.2	146	121
ch611	Male	14	2022-11-22	2022-11-30	8	6.17	3.89	63.0	1.59	25.8	0.64	10.4	0.01	0.2	0.04	0.6	126	240
ch612	Male	15	2022-10-16 08:37:00	2022-10-03 15:05:00	13	8.33	6.43	77.1	0.88	10.5	1.02	12.3	0.00	0.1	0.00	0.0	132	177
ch613	Female	15	2022-10-28 13:00:00	2022-10-20 04:06:00	8	3.92	1.61	41.1	1.76	44.9	0.53	13.5	0.01	0.2	0.01	0.3	142	164
ch614	Female	15	2022-11-14 09:27:00	2022-10-30 12:24:00	15
ch615	Female	15	2022-11-17 08:46:00	2022-10-30 20:05:00	18	5.43	3.40	62.6	1.17	21.6	0.66	12.1	0.06	1.2	0.14	2.5	130	306
ch616	Female	15	2022-11-16 09:16:00	2022-10-31 09:10:00	16	9.23	7.02	75.9	1.34	14.5	0.85	9.3	0.02	0.3	0.00	0.0	138	245
ch617	Female	15	2022-11-10 15:00:00	2022-10-31 09:24:00	10	7.19	5.32	74.0	0.96	13.3	0.87	12.1	0.02	0.3	0.02	0.3	116	332
ch618	Male	15	2022-11-06	2022-11-22	16	5.48	3.43	62.5	1.35	24.7	0.68	12.4	0.02	0.3	0.00	0.1	162	116
ch619	Female	15	2022-11-06	2022-11-20	14	4.25	1.48	34.9	2.00	47.0	0.69	16.2	0.02	0.4	0.06	1.5	132	214
ch620	Male	15	2022-11-09	2022-11-30	21	4.56	2.59	56.9	1.46	31.9	0.47	10.3	0.02	0.4	0.02	0.5	157	141
ch621	Male	15	2022-11-09	2022-11-26	17	3.24	1.32	40.7	1.47	45.3	0.43	13.2	0.01	0.4	0.01	0.4	162	220
ch622	Female	15	2022-11-09	2022-11-25	16	5.46	3.55	64.9	1.16	21.3	0.72	13.2	0.01	0.2	0.02	0.4	124	125
ch623	Male	15	2022-11-17	2022-11-23	6	8.04	6.79	84.5	0.79	9.9	0.44	5.4	0.01	0.1	0.01	0.1	89	330
ch624	Female	15	2022-11-18	2022-11-26	8	3.53	1.95	55.1	0.94	26.6	0.63	17.9	0.00	0.1	0.01	0.3	135	152
ch625	Male	16	2022-10-17 10:05:00	2022-10-06 02:33:00	11	6.90	5.59	81.1	0.40	5.8	0.88	12.8	0.01	0.1	0.02	0.2	134	149
ch626	Female	16	2022-11-07 09:11:00	2022-10-21 08:03:00	17	4.96	3.36	67.8	1.04	20.9	0.53	10.8	0.02	0.3	0.01	0.2	108	317
ch627	Female	16	2022-11-07 11:18:00	2022-10-22 23:39:00	16	5.51	3.46	62.7	1.42	25.8	0.61	11.1	0.02	0.4	0.00	0.0	139	152
ch628	Female	16	2022-11-07 09:14:00	2022-10-24 07:23:00	14	4.22	1.94	46.0	1.81	43.0	0.33	7.8	0.03	0.7	0.11	2.5	142	194
ch629	Female	16	2022-11-13 09:07:00	2022-10-30 07:20:00	14	4.83	1.62	33.6	2.26	46.7	0.86	17.8	0.02	0.5	0.07	1.4	132	256
ch630	Male	16	2022-11-13 11:09:00	2022-11-01 13:49:00	12	7.06	4.30	60.8	1.36	19.2	1.39	19.7	0.01	0.2	0.00	0.1	166	136
ch631	Female	16	2022-11-06	2022-11-29	23	2.59	0.98	37.7	1.23	47.6	0.37	14.2	0.01	0.3	0.00	0.2	130	155
ch632	Female	16	2022-11-21	2022-11-30	9	6.17	3.89	63.0	1.59	25.8	0.64	10.4	0.02	0.2	0.04	0.6	126	240
ch633	Female	17	2022-10-28 09:54:00	2022-10-15 09:57:00	13	4.58	2.77	60.5	1.44	31.5	0.34	7.4	0.01	0.2	0.02	0.4	133	273
ch634	Male	17	2022-11-09 08:14:00	2022-10-17 23:31:00	23	5.50	3.29	59.7	1.26	23.0	0.86	15.7	0.03	0.5	0.06	1.1	160	191
ch635	Female	17	2022-11-06 08:58:00	2022-10-19 00:52:00	18	3.68	1.83	49.6	1.44	39.2	0.36	9.8	0.01	0.3	0.04	1.1	126	152
ch636	Female	17	2022-11-04 09:40:00	2022-10-20 22:44:00	15	5.42	3.04	55.9	1.63	30.2	0.71	13.1	0.01	0.2	0.03	0.6	137	190
ch637	Male	17	2022-11-05 08:21:00	2022-10-20 23:52:00	16	4.37	2.96	67.5	0.89	20.5	0.51	11.7	0.01	0.2	0.00	0.1	166	195
ch638	Female	17	2022-11-03 08:54:00	2022-10-21 04:59:00	13	2.54	0.85	33.5	1.30	51.4	0.37	14.7	0.01	0.2	0.01	0.2	127	212
ch639	Female	17	2022-10-30 09:30:00	2022-10-21 23:46:00	9	4.19	2.93	69.9	0.55	13.0	0.70	16.8	0.01	0.3	0.00	0.0	98	182
ch640	Male	17	2022-11-05 08:19:00	2022-10-22 08:30:00	14	4.14	1.97	47.4	1.37	33.2	0.76	18.5	0.02	0.4	0.02	0.5	150	246
ch641	Female	17	2022-11-06 09:39:00	2022-10-24 20:30:00	13	6.21	4.65	74.9	0.91	14.7	0.61	9.8	0.01	0.1	0.03	0.5	128	305
ch642	Male	17	2022-11-06 09:06:00	2022-10-27 00:50:00	10	4.94	2.71	54.8	1.60	32.4	0.61	12.3	0.01	0.2	0.01	0.3	172	226
ch643	Male	17	2022-11-13 09:18:00	2022-10-27 07:41:00	17	3.82	2.56	66.7	0.52	13.7	0.73	19.2	0.00	0.1	0.01	0.3	133	148
ch644	Female	17	2022-11-10 08:56:00	2022-10-27 21:55:00	14	8.53	7.55	88.5	0.25	3.0	0.70	8.2	0.00	0.0	0.03	0.3	132	204
ch645	Female	17	2022-11-18 09:05:00	2022-11-03 04:10:00	15	5.40	4.46	82.6	0.40	7.3	0.54	10.0	0.00	0.1	0.00	0.0	131	181
ch646	Female	17	2022-11-10	2022-11-23	13	6.53	3.98	60.9	1.94	29.7	0.46	7.1	0.01	0.1	0.14	2.2	91	241
ch647	Male	17	2022-11-10	2022-11-23	13
ch648	Male	17	2022-11-10	2022-11-19	9	4.30	2.88	66.9	0.84	19.5	0.50	11.7	0.02	0.4	0.06	1.5	165	158
ch649	Female	17	2022-11-11	2022-11-23	12	8.74	7.57	86.5	0.47	5.4	0.68	7.8	0.01	0.2	0.01	0.1	138	175
ch650	Male	17	2022-11-17	2022-11-27	10	7.08	5.84	82.5	0.26	3.7	0.95	13.4	0.01	0.1	0.02	0.3	146	222
ch651	Female	17	2022-11-18	2022-11-29	11	2.88	2.09	72.7	0.51	17.8	0.27	9.2	0.01	0.2	0.00	0.1	138	142
ch652	Male	17	2022-11-24	2022-12-04	10	6.17	3.89	63.0	1.59	25.8	0.64	10.4	0.02	0.2	0.04	0.6	126	240
ch653	Male	18	2022-10-15 09:45:00	2022-10-03 08:46:00	12	10.08	8.65	85.7	1.03	10.3	0.37	3.7	0.02	0.2	0.01	0.1	173	226
ch654	Female	18	2022-10-29 09:52:00	2022-10-15 08:54:00	14	3.70	1.80	48.5	1.52	41.0	0.36	9.8	0.01	0.3	0.01	0.4	129	277
ch655	Male	18	2022-11-04 09:22:00	2022-10-18 20:21:00	17
ch656	Female	18	2022-11-06 09:02:00	2022-10-19 01:20:00	18	2.91	0.97	33.2	1.58	54.1	0.31	10.8	0.01	0.4	0.04	1.5	128	199
ch657	Male	18	2022-11-06 08:37:00	2022-10-19 03:09:00	18	3.04	1.68	55.2	0.97	31.9	0.28	9.3	0.01	0.2	0.10	3.4	155	194
ch658	Female	18	2022-11-03 09:06:00	2022-10-19 09:33:00	15	4.08	1.69	41.5	1.63	40.1	0.51	12.4	0.02	0.4	0.23	5.6	137	175
ch659	Female	18	2022-11-02 09:34:00	2022-10-20 22:42:00	13	5.06	2.75	54.2	1.81	35.9	0.44	8.7	0.02	0.4	0.04	0.8	113	245
ch660	Female	18	2022-11-06 08:57:00	2022-10-21 21:42:00	16	2.40	1.27	52.9	0.85	35.3	0.27	11.4	0.01	0.3	0.00	0.1	141	192
ch661	Male	18	2022-11-01 08:16:00	2022-10-22 00:10:00	10	6.00	4.08	68.0	0.99	16.4	0.84	14.1	0.03	0.5	0.06	1.0	152	215
ch662	Male	18	2022-11-03 08:33:00	2022-10-22 02:39:00	12	6.35	4.65	73.1	0.77	12.1	0.91	14.4	0.02	0.3	0.00	0.1	144	203
ch663	Male	18	2022-11-06 10:07:00	2022-10-23 03:53:00	14	7.83	5.28	67.3	1.84	23.5	0.48	6.2	0.06	0.8	0.17	2.2	138	269
ch664	Male	18	2022-11-06 09:32:00	2022-10-24 07:21:00	13	5.38	3.71	68.9	0.83	15.5	0.83	15.4	0.01	0.2	0.00	0.0	166	120
ch665	Male	18	2022-11-08 08:57:00	2022-10-25 03:48:00	14	5.91	4.46	75.4	0.65	10.9	0.80	13.6	0.00	0.0	0.00	0.1	154	185
ch666	Female	18	2022-11-07 09:20:00	2022-10-25 15:23:00	13	6.66	4.50	67.6	1.67	25.0	0.36	5.3	0.02	0.4	0.11	1.7	119	217
ch667	Female	18	2022-11-10 11:40:00	2022-10-27 09:53:00	14	7.20	4.98	69.3	1.05	14.5	1.14	15.9	0.02	0.2	0.01	0.1	132	217
ch668	Male	18	2022-11-16 09:36:00	2022-10-27 17:13:00	20	4.13	2.09	50.6	1.37	33.3	0.62	14.9	0.01	0.2	0.04	1.0	163	159
ch669	Female	18	2022-11-07 09:34:00	2022-10-27 17:58:00	11	3.21	1.53	47.5	1.05	32.7	0.59	18.5	0.01	0.4	0.03	0.9	132	176
ch670	Female	18	2022-11-07 09:51:00	2022-10-28 04:35:00	10	2.86	0.86	30.2	1.64	57.2	0.30	10.3	0.00	0.1	0.06	2.2	119	175
ch671	Male	18	2022-11-10 09:14:00	2022-10-28 13:41:00	13	5.90	3.98	67.4	0.93	15.7	0.98	16.6	0.01	0.2	0.00	0.1	170	160
ch672	Male	18	2022-11-11 18:05:00	2022-10-28 18:12:00	14	5.42	4.30	79.2	0.51	9.4	0.61	11.3	0.00	0.1	0.00	0.0	162	221
ch673	Male	18	2022-11-15 09:33:00	2022-10-29 01:18:00	17	4.57	3.36	73.8	0.62	13.6	0.57	12.4	0.01	0.1	0.01	0.1	156	187
ch674	Male	18	2022-11-17 09:17:00	2022-10-29 13:36:00	19
ch675	Male	18	2022-11-16 09:17:00	2022-11-03 23:31:00	13	3.83	2.56	66.6	0.85	22.2	0.41	10.7	0.01	0.4	0.00	0.1	154	199
ch676	Female	18	2022-11-04	2022-11-23	19	6.00	4.33	72.2	1.09	18.2	0.57	9.5	0.01	0.1	0.00	0.0	150	190
ch677	Male	18	2022-11-05	2022-11-20	15	4.88	1.75	36.1	2.61	53.4	0.44	8.9	0.01	0.2	0.07	1.4	173	306
ch678	Female	18	2022-11-17 08:38:00	2022-11-05 13:50:00	12	2.23	1.12	50.1	0.98	43.8	0.13	5.7	0.00	0.2	0.00	0.2	127	108
ch679	Female	18	2022-11-05	2022-11-20	15	5.53	3.30	59.7	1.78	32.2	0.40	7.3	0.02	0.3	0.03	0.5	142	208
ch680	Female	18	2022-11-13 08:39:00	2022-11-05 16:25:00	8	2.93	0.85	29.0	1.70	58.1	0.32	11.0	0.02	0.6	0.04	1.3	131	232
ch681	Female	18	2022-11-18 10:17:00	2022-11-05 20:05:00	13	7.16	4.94	69.1	1.39	19.4	0.81	11.3	0.02	0.2	0.00	0.0	109	134
ch682	Female	18	2022-11-08	2022-11-24	16
ch683	Male	18	2022-11-13	2022-11-23	10

## Sheet: Fig.1G&H&I
						Fig.1I	Fig.1G&H
Number	Gender	Age	Admission	Discharge	Days	Peak of N gene	Shedding
ch001	Male	0	2022-10-21	2022-11-03	13	22.15	10
ch002	Male	0	2022-10-24 18:10:00	2022-11-09 09:21:00	16	21.03	14
ch003	Female	11	2022-11-01	2022-11-28	27	34.14	3
ch004	Male	0	2022-11-05	2022-11-27	22	23.18	17
ch005	Female	0	2022-11-07	2022-11-21	14	24.85	9
ch006	Female	0	2022-11-07	2022-11-24	17	22.59	4
ch007	Male	0	2022-11-07 19:57:00	2022-11-18 09:18:00	11	36.72	1
ch009	Male	0	2022-11-08	2022-11-23	15	23.15	4
ch010	Male	0	2022-11-08	2022-11-22	14	25.08	11
ch011	Male	0	2022-11-09	2022-11-23	14	26.41	5
ch012	Male	0	2022-11-09	2022-12-01	22	26.17	12
ch013	Male	10	2022-11-10	2022-11-25	15	23.14	12
ch014	Male	0	2022-11-11	2022-11-21	10	24.02	8
ch015	Female	10	2022-11-11	2022-11-30	19	25.41	4
ch017	Male	10	2022-11-12	2022-11-26	14	32.44	7
ch018	Female	0	2022-11-12	2022-11-29	17	34.01	7
ch019	Male	15	2022-11-13	2022-11-27	14	23.98	12
ch020	Male	0	2022-11-13	2022-11-23	10	20.7	7
ch022	Female	0	2022-11-14	2022-12-01	17	31.82	8
ch023	Female	0	2022-11-14	2022-12-02	18	19.91	9
ch024	Male	0	2022-11-14	2022-12-02	18	33.58	6
ch025	Male	0	2022-11-14	2022-12-01	17	26.56	5
ch026	Male	10	2022-11-14	2022-11-29	15	29.56	12
ch028	Female	11	2022-11-14	2022-11-23	9	31.62	6
ch029	Female	0	2022-11-14	2022-11-25	11	20.15	9
ch030	Female	0	2022-11-15	2022-11-30	15	27.97	10
ch031	Female	0	2022-11-15	2022-12-02	17	21.96	7
ch034	Male	16	2022-11-17	2022-11-28	11	34.57	5
ch035	Male	0	2022-11-17	2022-11-29	12	33.48	10
ch036	Male	0	2022-11-17	2022-12-04	17	30.74	15
ch037	Male	10	2022-11-17	2022-12-02	15	26.73	6
ch038	Male	0	2022-11-17	2022-12-03	16	35.59	1
ch040	Female	0	2022-11-18	2022-11-29	11	30.72	6
ch041	Male	0	2022-11-19	2022-12-03	14	31.65	5
ch042	Male	0	2022-11-19	2022-12-02	13	21.5	6
ch044	Male	10	2022-11-20	2022-12-03	13	26.17	4
ch045	Male	0	2022-11-20	2022-11-30	10	20.3	4
ch046	Female	0	2022-11-21	2022-12-03	12	28.22	5
ch047	Female	10	2022-11-22	2022-12-02	10	34.62	4
ch048	Female	0	2022-11-22	2022-12-04	12	26.7	6
ch049	Female	0	2022-11-22	2022-12-04	12	25.26	6
ch050	Female	0	2022-11-23	2022-12-02	9	38.77	1
ch052	Male	0	2022-11-24	2022-12-05	11	30.48	4
ch053	Female	0	2022-11-24	2022-12-04	10	32.24	4
ch054	Male	0	2022-11-24	2022-12-02	8	34.63	4
ch055	Male	0	2022-11-25	2022-12-03	8	30.31	5
ch056	Male	0	2022-11-25	2022-12-04	9	31.61	5
ch057	Male	0	2022-11-26	2022-12-05	9	33.24	6
ch058	Female	0	2022-11-27	2022-11-29	2	38.67	1
ch059	Female	1	2022-10-15 01:05:00	2022-10-30	15	14.94	5
ch060	Male	1	2022-10-15 01:05:00	2022-10-30	15	24.59	11
ch061	Male	1	2022-10-17	2022-10-29	12	15.01	7
ch062	Male	1	2022-10-19	2022-11-02	14	26.55	8
ch063	Female	1	2022-10-20 03:25:00	2022-11-08 09:53:00	19	30.64	1
ch064	Female	1	2022-10-21 12:24:00	2022-11-09 08:29:00	19	21.94	17
ch065	Male	1	2022-10-21 21:57:00	2022-11-06 12:48:00	16	23.15	10
ch066	Female	1	2022-10-23 17:22:00	2022-11-07 08:43:00	15	24.18	10
ch067	Male	1	2022-10-23 23:35:00	2022-11-05 09:28:00	13	23.83	9
ch068	Male	1	2022-10-27 06:55:00	2022-11-07 11:52:00	11	23.26	9
ch069	Female	1	2022-10-27 17:54:00	2022-11-11 09:25:00	15	27.44	5
ch070	Male	1	2022-10-27 18:13:00	2022-11-07 09:15:00	11	28.89	5
ch071	Male	1	2022-10-29 11:35:00	2022-11-10 09:34:00	12	33.92	9
ch072	Male	1	2022-10-29 14:17:00	2022-11-13 08:59:00	15	24.18	6
ch073	Female	1	2022-10-30	2022-11-22	23	26.99	15
ch074	Male	1	2022-10-31 06:52:00	2022-11-13 08:46:00	13	32.57	7
ch075	Male	1	2022-11-01 03:58:00	2022-11-16 09:23:00	15	17.14	8
ch076	Male	1	2022-11-01 07:11:00	2022-11-17 12:06:00	16	22.65	6
ch077	Female	1	2022-11-01 11:47:00	2022-11-18 09:47:00	17	26.91	7
ch078	Male	1	2022-11-01 23:21:00	2022-11-18 09:10:00	17	26.99	10
ch079	Male	1	2022-11-02 07:23:00	2022-11-15 08:20:00	13	26.37	10
ch080	Female	1	2022-11-02 19:02:00	2022-11-18 09:25:00	16	23.7	8
ch081	Female	1	2022-11-03 10:55:00	2022-11-15 09:13:00	12	29.2	10
ch082	Female	1	2022-11-04	2022-11-20	16	25.21	13
ch083	Male	1	2022-11-04 21:36:00	2022-11-15 09:04:00	11	25.3	5
ch084	Female	1	2022-11-04	2022-11-23	19	20.11	16
ch085	Male	1	2022-11-05	2022-11-20	15	21.6	13
ch086	Male	1	2022-11-05 20:04:00	2022-11-18 10:18:00	13	22.07	7
ch087	Male	1	2022-11-05	2022-11-22	17	22.52	3
ch088	Male	1	2022-11-06 00:27:00	2022-11-17 09:59:00	11	27.16	9
ch089	Female	1	2022-11-06	2022-11-19	13	25.69	5
ch090	Male	1	2022-11-06	2022-11-20	14	32.45	8
ch091	Male	1	2022-11-06	2022-11-20	14	24.57	6
ch092	Male	1	2022-11-06 20:25:00	2022-11-18 09:37:00	12	26.69	10
ch093	Female	1	2022-11-06	2022-11-29	23	26.98	20
ch094	Male	1	2022-11-07	2022-11-22	15	31.21	4
ch095	Female	1	2022-11-07	2022-11-25	18	33.32	16
ch096	Male	1	2022-11-07	2022-11-24	17	25.19	11
ch097	Male	1	2022-11-07 15:26:00	2022-11-17 09:44:00	10	33.25	4
ch098	Female	1	2022-11-07	2022-12-03	26	38.07	1
ch099	Male	1	2022-11-07	2022-11-20	13	36.05	1
ch100	Female	1	2022-11-08	2022-11-21	13	33.65	10
ch101	Male	1	2022-11-08	2022-11-19	11	28.97	4
ch102	Male	1	2022-11-09	2022-11-22	13	22.68	11
ch103	Male	1	2022-11-09	2022-11-28	19	30.78	17
ch104	Female	1	2022-11-10	2022-11-20	10	21.9	3
ch105	Female	1	2022-11-10	2022-11-27	17	29.81	15
ch106	Female	1	2022-11-10	2022-11-22	12	27.9	10
ch107	Female	1	2022-11-12	2022-11-24	12	16.9	9
ch108	Female	1	2022-11-12	2022-11-26	14	27.27	12
ch109	Male	1	2022-11-13	2022-11-23	10	25.93	5
ch110	Male	1	2022-11-14	2022-11-27	13	30.27	10
ch111	Male	1	2022-11-14	2022-12-04	20	36.91	1
ch112	Female	1	2022-11-15	2022-12-01	16	24.78	11
ch113	Male	1	2022-11-15	2022-11-26	11	34.44	6
ch114	Female	1	2022-11-15	2022-11-26	11	31.56	6
ch115	Female	1	2022-11-15	2022-12-04	19	37.08	1
ch116	Female	1	2022-11-16	2022-12-02	16	32.62	4
ch117	Male	1	2022-11-17	2022-11-29	12	17.82	6
ch120	Male	1	2022-11-17	2022-11-29	12	21.14	9
ch121	Male	1	2022-11-17	2022-12-01	14	39.21	1
ch122	Male	1	2022-11-18	2022-11-26	8	31.88	6
ch123	Male	1	2022-11-18	2022-11-29	11	19.5	6
ch124	Male	1	2022-11-19	2022-11-29	10	23.46	5
ch125	Male	1	2022-11-19	2022-12-03	14	29.19	11
ch126	Female	1	2022-11-19	2022-12-04	15	28.33	6
ch127	Male	1	2022-11-21	2022-12-01	10	26.95	5
ch128	Male	1	2022-11-21	2022-12-04	13	24.88	8
ch129	Male	1	2022-11-21	2022-11-30	9	31.04	6
ch130	Male	1	2022-11-21	2022-12-01	10	36.16	1
ch131	Male	1	2022-11-21	2022-12-02	11	33.22	4
ch132	Female	1	2022-11-21	2022-12-04	13	33.37	6
ch134	Female	1	2022-11-22	2022-12-03	11	27.01	4
ch137	Male	1	2022-11-23	2022-12-03	10	24.18	5
ch139	Male	1	2022-11-24	2022-12-04	10	31.52	6
ch142	Female	1	2022-11-24	2022-12-03	9	36.3	1
ch143	Male	1	2022-11-24	2022-12-03	9	33.12	7
ch145	Male	1	2022-11-25	2022-12-04	9	17.49	6
ch147	Male	1	2022-11-25	2022-12-06	11	38.74	1
ch148	Male	1	2022-11-26	2022-12-05	9	39.41	1
ch149	Male	1	2022-11-26	2022-12-05	9	32.57	6
ch153	Male	2	2022-10-17	2022-10-29	12	33.42	7
ch154	Female	2	2022-10-18	2022-10-30	12	30.64	1
ch155	Female	2	2022-10-19	2022-10-28	9	26.2	5
ch156	Male	2	2022-10-19 08:56:00	2022-11-05 09:29:00	17	31.3	13
ch157	Male	2	2022-10-19	2022-11-03	15	26.56	12
ch158	Female	2	2022-10-24 17:46:00	2022-11-08 09:37:00	15	27.53	6
ch159	Male	2	2022-10-25 16:36:00	2022-11-12 09:26:00	18	25.29	16
ch160	Female	2	2022-10-27 22:44:00	2022-11-10 09:18:00	14	26.7	9
ch161	Male	2	2022-10-29 04:19:00	2022-11-17 09:32:00	19	23.7	11
ch162	Male	2	2022-10-29 17:22:00	2022-11-16 09:56:00	18	33.16	8
ch163	Female	2	2022-10-31 04:56:00	2022-11-17 10:50:00	17	29.5	11
ch164	Female	2	2022-10-31 14:35:00	2022-11-14 10:30:00	14	33.49	6
ch166	Female	2	2022-11-03	2022-11-23	20	28.93	9
ch167	Female	2	2022-11-03 15:15:00	2022-11-11 22:06:00	8	33.06	X
ch168	Female	2	2022-11-04 13:27:00	2022-11-17 13:03:00	13	28.49	7
ch169	Female	2	2022-11-05 01:13:00	2022-11-18 08:39:00	13	31.13	10
ch170	Female	2	2022-11-05	2022-11-26	21	27.45	18
ch171	Male	2	2022-11-06	2022-11-20	14	34.73	9
ch172	Male	2	2022-11-06	2022-11-21	15	27.45	8
ch173	Female	2	2022-11-07	2022-11-22	15	25.35	8
ch174	Female	2	2022-11-07	2022-11-19	12	30.72	6
ch175	Female	2	2022-11-08	2022-11-20	12	35.94	1
ch176	Female	2	2022-11-09	2022-11-19	10	26.76	7
ch177	Male	2	2022-11-09	2022-11-23	14	28.05	8
ch178	Female	2	2022-11-09	2022-12-02	23	26.79	21
ch179	Female	2	2022-11-10	2022-11-20	10	25.14	7
ch180	Female	2	2022-11-10	2022-11-21	11	27.6	8
ch181	Male	2	2022-11-10	2022-11-20	10	29.93	7
ch182	Female	2	2022-11-11	2022-11-26	15	18.65	4
ch183	Female	2	2022-11-12	2022-11-24	12	32.4	6
ch184	Male	2	2022-11-12	2022-11-22	10	33.72	7
ch186	Male	2	2022-11-13	2022-12-01	18	30.18	5
ch187	Male	2	2022-11-13	2022-11-28	15	26.31	9
ch188	Male	2	2022-11-14	2022-11-27	13	20.61	8
ch190	Female	2	2022-11-15	2022-11-28	13	26.63	9
ch191	Female	2	2022-11-16	2022-11-27	11	26.53	8
ch192	Male	2	2022-11-17	2022-11-29	12	28.99	5
ch193	Female	2	2022-11-17	2022-12-03	16	33.64	5
ch194	Female	2	2022-11-17	2022-12-04	17	35.18	1
ch195	Female	2	2022-11-17	2022-12-02	15	33.12	6
ch196	Male	2	2022-11-17	2022-11-29	12	36.71	1
ch197	Male	2	2022-11-17	2022-11-29	12	32.07	6
ch198	Male	2	2022-11-18	2022-11-29	11	26.85	7
ch200	Male	2	2022-11-18	2022-11-30	12	34.15	9
ch201	Male	2	2022-11-19	2022-11-30	11	21.87	9
ch203	Female	2	2022-11-19	2022-11-30	11	35.42	1
ch204	Female	2	2022-11-19	2022-11-29	10	32.57	8
ch205	Female	2	2022-11-20	2022-12-02	12	28.44	10
ch206	Female	2	2022-11-20	2022-12-01	11	25.1	8
ch207	Male	2	2022-11-20	2022-12-04	14	23.61	6
ch208	Female	2	2022-11-20	2022-12-04	14	20.32	6
ch209	Female	2	2022-11-21	2022-11-29	8	25.53	5
ch210	Male	2	2022-11-22	2022-11-30	8	18.34	4
ch211	Male	2	2022-11-24	2022-12-02	8	28.6	3
ch212	Male	2	2022-11-24	2022-12-02	8	38.08	1
ch213	Male	2	2022-11-26	2022-12-04	8	34.12	6
ch214	Female	2	2022-11-26	2022-12-04	8	33.35	4
ch215	Male	2	2022-11-27	2022-12-06	9	34.36	3
ch216	Female	3	2022-10-14 09:42:00	2022-10-30	16	20.73	11
ch217	Male	3	2022-10-16 05:41:00	2022-11-04	19	32.01	7
ch218	Male	3	2022-10-17	2022-10-28	11	25.78	8
ch219	Male	3	2022-10-19	2022-10-27	8	32.91	6
ch220	Male	3	2022-10-20 04:21:00	2022-11-06 09:12:00	17	17.43	12
ch221	Male	3	2022-10-20 10:43:00	2022-11-09 08:49:00	20	22.9	12
ch222	Male	3	2022-10-20 19:56:00	2022-11-08 09:56:00	19	29.32	6
ch223	Male	3	2022-10-20	2022-11-02	13	31.06	2
ch224	Male	3	2022-10-29 12:36:00	2022-11-11 17:34:00	13	23.97	7
ch225	Male	3	2022-10-31 04:32:00	2022-11-12 08:32:00	12	37.23	0
ch226	Female	3	2022-11-01 04:28:00	2022-11-17 10:09:00	16	22.21	9
ch227	Female	3	2022-11-01 07:41:00	2022-11-16 08:30:00	15	25.29	6
ch228	Male	3	2022-11-02 12:25:00	2022-11-15 10:38:00	13	35.12	1
ch229	Male	3	2022-11-03 21:36:00	2022-11-16 09:31:00	13	33.33	10
ch230	Female	3	2022-11-05	2022-11-19	14	31.85	7
ch231	Male	3	2022-11-05	2022-11-21	16	22.44	12
ch232	Male	3	2022-11-05 16:41:00	2022-11-17 12:23:00	12	28.42	7
ch233	Male	3	2022-11-07	2022-11-19	12	33.59	6
ch234	Male	3	2022-11-08	2022-11-25	17	28.64	9
ch235	Female	3	2022-11-08 14:11:00	2022-11-17 09:49:00	9	38.92	1
ch236	Male	3	2022-11-09	2022-11-27	18	29.68	11
ch237	Male	3	2022-11-09	2022-11-28	19	34	4
ch238	Female	3	2022-11-10	2022-11-30	20	39.05	1
ch239	Male	3	2022-11-10	2022-11-26	16	34.97	7
ch240	Female	3	2022-11-12	2022-11-21	9	32.02	7
ch242	Male	3	2022-11-13	2022-11-23	10	33.05	5
ch243	Male	3	2022-11-14	2022-11-27	13	20.03	11
ch244	Female	3	2022-11-14	2022-11-28	14	35.87	1
ch246	Female	3	2022-11-15	2022-11-29	14	37.67	1
ch247	Female	3	2022-11-15	2022-11-24	9	36.57	1
ch248	Female	3	2022-11-17	2022-11-29	12	22.5	6
ch251	Male	3	2022-11-18	2022-11-30	12	22.52	8
ch253	Male	3	2022-11-19	2022-12-03	14	33.97	3
ch254	Female	3	2022-11-19	2022-12-04	15	28.9	10
ch256	Male	3	2022-11-23	2022-12-03	10	33.38	2
ch257	Female	3	2022-11-23	2022-12-01	8	33.29	5
ch260	Female	3	2022-11-25	2022-12-05	10	38.11	1
ch261	Male	3	2022-11-25	2022-12-04	9	35.32	2
ch262	Male	3	2022-11-26	2022-12-04	8	34.45	6
ch263	Male	3	2022-11-26	2022-12-04	8	35.21	1
ch264	Female	3	2022-11-27	2022-12-06	9	34.72	7
ch266	Male	4	2022-10-03 15:10:00	2022-10-16 08:38:00	13	31.99	6
ch267	Female	4	2022-10-13 10:59:00	2022-10-23 09:29:00	10	24.74	8
ch268	Female	4	2022-10-15 01:05:00	2022-10-27	12	26.27	10
ch269	Female	4	2022-10-16 05:41:00	2022-11-02	17	26.41	9
ch270	Female	4	2022-10-16 05:41:00	2022-10-27	11	27.74	9
ch271	Male	4	2022-10-17	2022-10-29	12	29.42	3
ch272	Male	4	2022-10-18	2022-10-26	8	32.04	4
ch273	Male	4	2022-10-19	2022-11-04	16	35.92	0
ch274	Male	4	2022-10-19 12:26:00	2022-11-09 09:08:00	21	28.87	3
ch275	Male	4	2022-10-19	2022-11-03	15	20.2	8
ch276	Male	4	2022-10-19	2022-10-30	11	16.02	6
ch277	Female	4	2022-10-21 12:25:00	2022-11-09 08:37:00	19	22.51	14
ch278	Female	4	2022-10-23 00:04:00	2022-11-07 08:49:00	15	27.17	3
ch279	Female	4	2022-10-23 23:33:00	2022-11-05 09:30:00	13	24.27	9
ch280	Female	4	2022-10-21 22:30:00	2022-11-06 11:09:00	16	27.22	12
ch281	Female	4	2022-10-26 16:14:00	2022-11-06 12:38:00	11	20.57	9
ch282	Male	4	2022-10-28 19:56:00	2022-11-12 09:19:00	15	26.09	6
ch283	Male	4	2022-11-04 16:53:00	2022-11-13 08:15:00	9	22.6	7
ch284	Male	4	2022-11-04	2022-11-20	16	31.35	8
ch285	Female	4	2022-11-05 17:54:00	2022-11-16 09:21:00	11	28	5
ch286	Female	4	2022-11-07	2022-11-20	13	33.22	5
ch287	Female	4	2022-11-08	2022-11-28	20	30.37	4
ch288	Female	4	2022-11-09	2022-11-23	14	29.01	6
ch289	Female	4	2022-11-10	2022-11-19	9	35.23	1
ch290	Female	4	2022-11-11	2022-11-29	18	33.68	6
ch292	Female	4	2022-11-11	2022-11-24	13	24.32	10
ch293	Female	4	2022-11-12	2022-11-21	9	33.09	6
ch294	Female	4	2022-11-12	2022-11-23	11	32.99	8
ch295	Male	4	2022-11-14	2022-11-22	8	27.72	5
ch296	Female	4	2022-11-14	2022-12-01	17	26.8	5
ch297	Female	4	2022-11-14	2022-12-02	18	15.75	13
ch298	Male	4	2022-11-14	2022-12-04	20	32.09	14
ch299	Female	4	2022-11-14	2022-12-01	17	30.12	6
ch300	Male	4	2022-11-15	2022-11-24	9	28.68	5
ch301	Male	4	2022-11-17	2022-11-26	9	21.11	6
ch302	Male	4	2022-11-17	2022-12-05	18	33.56	4
ch303	Female	4	2022-11-17	2022-11-29	12	14.33	9
ch305	Female	4	2022-11-22	2022-12-04	12	33.53	4
ch307	Female	4	2022-11-24	2022-12-03	9	37.15	1
ch308	Male	4	2022-11-25	2022-12-03	8	30.92	5
ch309	Female	4	2022-11-26	2022-12-06	10	34.73	7
ch310	Male	4	2022-11-26	2022-12-04	8	35.13	1
ch311	Female	4	2022-11-26	2022-12-04	8	32.25	6
ch312	Female	4	2022-11-27	2022-12-04	7	36.39	1
ch313	Male	5	2022-10-14 19:27:00	2022-11-03	20	22.71	14
ch314	Male	5	2022-10-16 05:41:00	2022-10-27	11	26.23	9
ch315	Male	5	2022-10-16 05:41:00	2022-10-31	15	27.08	7
ch316	Female	5	2022-10-17	2022-10-28	11	14.05	5
ch317	Male	5	2022-10-17	2022-10-27	10	24.17	1
ch318	Male	5	2022-10-17	2022-11-02	16	28.04	8
ch319	Female	5	2022-10-17	2022-10-29	12	16.19	3
ch320	Female	5	2022-10-17	2022-11-03	17	24.03	3
ch321	Female	5	2022-10-18	2022-10-26	8	28.38	2
ch322	Male	5	2022-10-18 20:51:00	2022-11-05 08:25:00	18	29.05	6
ch323	Male	5	2022-10-19 00:58:00	2022-11-06 08:51:00	18	21.87	6
ch324	Male	5	2022-10-20	2022-11-04	15	23.76	10
ch325	Female	5	2022-10-20	2022-10-28	8	27.67	6
ch326	Male	5	2022-10-20	2022-11-04	15	30.36	9
ch327	Female	5	2022-10-20	2022-11-04	15	24.89	13
ch328	Female	5	2022-10-22 19:30:00	2022-11-06 10:38:00	15	38.75	3
ch329	Male	5	2022-10-23 23:57:00	2022-11-08 08:39:00	16	17.75	7
ch330	Female	5	2022-10-31 10:59:00	2022-11-13 08:28:00	13	29.16	5
ch331	Male	5	2022-10-31 20:23:00	2022-11-08 08:36:00	8	36.17	1
ch332	Male	5	2022-11-01 14:57:00	2022-11-17 10:07:00	16	30.3	14
ch333	Male	5	2022-11-02 22:05:00	2022-11-15 12:37:00	13	27.52	11
ch334	Male	5	2022-11-04	2022-11-21	17	38.57	2
ch335	Male	5	2022-11-07 20:26:00	2022-11-16 09:21:00	9	39.35	0
ch336	Male	5	2022-11-09	2022-12-02	23	30.15	16
ch337	Male	5	2022-11-10	2022-11-23	13	25.59	10
ch338	Male	5	2022-11-11	2022-11-24	13	31.98	5
ch339	Male	5	2022-11-12	2022-11-26	14	33.54	6
ch340	Female	5	2022-11-13	2022-11-28	15	22.75	12
ch341	Female	5	2022-11-14	2022-12-01	17	29.6	9
ch342	Male	5	2022-11-14	2022-11-29	15	34.88	6
ch343	Male	5	2022-11-14	2022-11-24	10	33.08	7
ch344	Male	5	2022-11-16	2022-11-24	8	31.41	4
ch345	Male	5	2022-11-16	2022-11-24	8	34.67	4
ch346	Male	5	2022-11-16	2022-11-28	12	23.73	9
ch347	Male	5	2022-11-18	2022-11-26	8	34.63	4
ch348	Female	5	2022-11-19	2022-11-29	10	31.76	7
ch349	Male	5	2022-11-20	2022-12-01	11	22.93	8
ch350	Female	5	2022-11-20	2022-11-28	8	33.82	5
ch351	Female	5	2022-11-20	2022-11-29	9	35.99	1
ch352	Male	5	2022-11-24	2022-12-02	8	33.18	5
ch354	Female	5	2022-11-25	2022-12-03	8	34.02	6
ch355	Male	5	2022-11-25	2022-12-03	8	33.44	6
ch356	Male	5	2022-11-25	2022-12-03	8	31.3	5
ch357	Female	5	2022-11-26	2022-12-05	9	37.73	1
ch358	Male	5	2022-11-26	2022-12-03	7	38.78	1
ch359	Female	5	2022-11-27	2022-11-30	3	36.79	1
ch360	Male	6	2022-10-01 23:40:00	2022-10-13 08:40:00	12	26.57	7
ch361	Male	6	2022-10-08 03:10:00	2022-10-25 08:44:00	17	17.74	5
ch362	Female	6	2022-10-09 08:37:00	2022-10-23 08:37:00	14	34.23	12
ch363	Male	6	2022-10-15 01:05:00	2022-10-27	12	27.44	6
ch364	Male	6	2022-10-16 05:41:00	2022-10-30	14	27.28	2
ch365	Male	6	2022-10-17	2022-11-01	15	23.56	6
ch366	Female	6	2022-10-18	2022-10-29	11	30.92	5
ch367	Male	6	2022-10-19	2022-10-31	12	24.19	6
ch368	Male	6	2022-10-19	2022-10-28	9	29.61	5
ch369	Female	6	2022-10-19	2022-11-04	16	32.4	2
ch370	Male	6	2022-10-19 21:16:00	2022-11-06 08:39:00	18	28.05	5
ch371	Male	6	2022-10-20	2022-11-04	15	31.81	4
ch372	Male	6	2022-10-21	2022-11-03	13	37.7	4
ch373	Male	6	2022-10-30 18:54:00	2022-11-15 09:31:00	16	36.66	1
ch374	Male	6	2022-10-31 09:06:00	2022-11-16 09:19:00	16	27.35	7
ch375	Male	6	2022-10-31 12:43:00	2022-11-15 13:24:00	15	26.96	10
ch376	Male	6	2022-10-31 19:39:00	2022-11-09 08:49:00	9	38.92	1
ch377	Female	6	2022-11-03 21:09:00	2022-11-18 08:49:00	15	21.1	12
ch378	Female	6	2022-11-05 00:57:00	2022-11-14 08:47:00	9	23.32	5
ch379	Male	6	2022-11-05	2022-11-19	14	32.2	10
ch380	Male	6	2022-11-08 03:13:00	2022-11-16 08:32:00	8	28.17	6
ch381	Female	6	2022-11-08 14:06:00	2022-11-17 09:46:00	9	37.87	1
ch382	Male	6	2022-11-09	2022-11-20	11	27.88	9
ch383	Male	6	2022-11-10	2022-11-19	9	26.36	6
ch384	Female	6	2022-11-10	2022-11-24	14	26.4	7
ch385	Male	6	2022-11-10	2022-11-25	15	23.92	10
ch386	Female	6	2022-11-11	2022-11-29	18	33.71	6
ch387	Male	6	2022-11-12	2022-11-29	17	30.1	15
ch389	Male	6	2022-11-13	2022-11-29	16	28.04	12
ch390	Female	6	2022-11-13	2022-11-27	14	16.83	9
ch391	Male	6	2022-11-15	2022-11-23	8	39.08	1
ch392	Female	6	2022-11-17	2022-12-03	16	26.92	4
ch393	Male	6	2022-11-19	2022-12-02	13	25.6	6
ch395	Male	6	2022-11-21	2022-11-30	9	35.8	1
ch396	Female	6	2022-11-22	2022-12-03	11	33.67	5
ch397	Female	6	2022-11-25	2022-12-03	8	38.77	1
ch398	Male	6	2022-11-26	2022-12-04	8	34.27	6
ch399	Female	6	2022-11-26	2022-12-01	5	36.31	1
ch400	Female	7	2022-10-08 03:10:00	2022-10-25 08:44:00	17	19.08	9
ch401	Female	7	2022-10-15 01:05:00	2022-10-28	13	22.12	11
ch402	Female	7	2022-10-16 05:41:00	2022-10-26	10	33.52	4
ch403	Male	7	2022-10-17	2022-11-03	17	21.54	7
ch404	Female	7	2022-10-19	2022-10-29	10	26.4	7
ch405	Female	7	2022-10-20 04:20:00	2022-11-06 09:05:00	17	21.86	9
ch406	Male	7	2022-10-20	2022-11-03	14	18.21	11
ch407	Male	7	2022-10-22 12:56:00	2022-11-06 10:39:00	15	19.79	11
ch408	Female	7	2022-10-22 17:03:00	2022-11-09 08:29:00	18	28.34	12
ch409	Female	7	2022-10-25 23:02:00	2022-11-03	9	28.45	7
ch410	Female	7	2022-10-27 13:17:00	2022-11-05 09:29:00	9	25.15	7
ch411	Male	7	2022-10-31 19:34:00	2022-11-09 08:49:00	9	24.85	6
ch412	Male	7	2022-11-02 14:25:00	2022-11-15 08:23:00	13	29.26	11
ch413	Female	7	2022-11-04 23:39:00	2022-11-14 09:01:00	10	23.42	7
ch414	Female	7	2022-11-07 14:02:00	2022-11-17 09:52:00	10	29.24	4
ch415	Female	7	2022-11-11	2022-11-20	9	34.36	6
ch416	Female	7	2022-11-11	2022-11-22	11	36.04	1
ch418	Male	7	2022-11-12	2022-11-23	11	34.48	7
ch419	Female	7	2022-11-16	2022-11-24	8	36.06	1
ch420	Male	7	2022-11-16	2022-12-01	15	24.57	5
ch422	Male	7	2022-11-17	2022-11-26	9	29.07	7
ch423	Male	7	2022-11-18	2022-11-27	9	19.33	7
ch424	Male	7	2022-11-19	2022-11-27	8	37.98	1
ch425	Male	7	2022-11-26	2022-12-04	8	34.15	6
ch427	Male	8	2022-10-09 08:36:00	2022-10-23 08:37:00	14	25.28	10
ch428	Male	8	2022-10-13 23:04:00	2022-10-22 08:51:00	9	19.23	7
ch429	Male	8	2022-10-18 13:18:00	2022-11-06 08:09:00	19	17.35	15
ch430	Male	8	2022-10-18 18:41:00	2022-11-06 08:08:00	19	20.68	12
ch431	Female	8	2022-10-19	2022-11-04	16	23.71	5
ch432	Male	8	2022-10-20	2022-11-03	14	20.1	4
ch433	Female	8	2022-10-20	2022-11-02	13	28.42	2
ch434	Male	8	2022-10-20	2022-11-02	13	29.33	3
ch435	Male	8	2022-10-21 17:49:00	2022-11-05 09:02:00	15	22.06	12
ch436	Female	8	2022-10-21 22:04:00	2022-11-06 09:35:00	16	20.49	13
ch437	Male	8	2022-10-23 15:18:00	2022-11-05 09:48:00	13	29.01	11
ch438	Male	8	2022-10-27 18:21:00	2022-11-14 10:34:00	18	20.98	15
ch439	Female	8	2022-10-28 13:05:00	2022-11-13 09:16:00	16	25.91	10
ch440	Female	8	2022-10-29 22:30:00	2022-11-07 10:17:00	9	28.97	5
ch441	Male	8	2022-10-30 22:34:00	2022-11-14 08:58:00	15	20.98	13
ch442	Female	8	2022-10-31 12:39:00	2022-11-15 13:23:00	15	30.03	8
ch443	Female	8	2022-11-01 14:06:00	2022-11-18 08:52:00	17	27.13	6
ch444	Female	8	2022-11-02 14:02:00	2022-11-11 08:37:00	9	27.14	4
ch445	Female	8	2022-11-03 07:43:00	2022-11-16 09:40:00	13	25.3	10
ch446	Female	8	2022-11-04 19:28:00	2022-11-18 08:53:00	14	22.38	11
ch447	Male	8	2022-11-06	2022-11-25	19	28.93	3
ch448	Male	8	2022-11-06	2022-11-20	14	24.16	10
ch449	Male	8	2022-11-09	2022-11-25	16	26.42	12
ch450	Male	8	2022-11-09	2022-11-20	11	20.5	6
ch451	Female	8	2022-11-11	2022-11-29	18	31.28	13
ch452	Female	8	2022-11-12	2022-11-26	14	34.58	6
ch454	Male	8	2022-11-12	2022-11-28	16	35.15	1
ch455	Male	8	2022-11-13	2022-12-02	19	12.29	17
ch456	Male	8	2022-11-17	2022-11-30	13	21.23	4
ch457	Male	8	2022-11-24	2022-12-03	9	31.49	6
ch458	Female	8	2022-11-25	2022-12-04	9	29.8	6
ch459	Female	9	2022-10-08 03:10:00	2022-10-25 08:44:00	17	18.55	13
ch460	Female	9	2022-10-16 05:41:00	2022-11-04	19	28.1	9
ch461	Female	9	2022-10-16 05:41:00	2022-10-24 08:37:00	8	36.52	1
ch462	Female	9	2022-10-16 05:41:00	2022-10-29	13	28.56	10
ch463	Male	9	2022-10-17	2022-10-30	13	17.14	5
ch464	Female	9	2022-10-17 10:55:00	2022-11-08 14:00:00	22	14.28	6
ch465	Female	9	2022-10-18	2022-10-27	9	19.48	7
ch466	Male	9	2022-10-20	2022-11-03	14	29.28	12
ch467	Male	9	2022-10-20	2022-11-03	14	23.3	9
ch468	Female	9	2022-10-20 17:30:00	2022-11-09 08:27:00	20	35.78	1
ch469	Male	9	2022-10-28 09:56:00	2022-11-07 10:39:00	10	37.53	1
ch470	Female	9	2022-10-30 12:10:00	2022-11-13 08:23:00	14	36.44	1
ch471	Female	9	2022-10-30 18:51:00	2022-11-15 09:08:00	16	19.24	8
ch472	Female	9	2022-10-30 18:53:00	2022-11-15 09:28:00	16	18.3	10
ch473	Female	9	2022-11-01 04:01:00	2022-11-16 09:23:00	15	21.44	6
ch474	Male	9	2022-11-01 12:26:00	2022-11-13 08:18:00	12	21.53	9
ch475	Female	9	2022-11-06 23:36:00	2022-11-18 09:18:00	12	33.1	6
ch476	Male	9	2022-11-10	2022-11-30	20	23.25	14
ch477	Female	9	2022-11-11	2022-11-20	9	32.58	6
ch478	Male	9	2022-11-11	2022-11-19	8	33.77	6
ch479	Male	9	2022-11-11	2022-11-27	16	30.99	7
ch480	Female	9	2022-11-11	2022-11-29	18	36.55	1
ch481	Male	9	2022-11-11	2022-11-22	11	18.57	6
ch482	Female	9	2022-11-13	2022-11-24	11	20.74	7
ch483	Male	9	2022-11-13	2022-11-30	17	21.17	8
ch484	Female	9	2022-11-14	2022-11-24	10	19.65	5
ch485	Male	9	2022-11-19	2022-11-27	8	35.18	1
ch486	Female	9	2022-11-20	2022-12-03	13	21.23	6
ch487	Male	9	2022-11-21	2022-12-04	13	21.86	6
ch489	Male	9	2022-11-24	2022-12-04	10	24.17	4
ch490	Female	9	2022-11-25	2022-12-04	9	24.26	7
ch491	Male	10	2022-10-17	2022-10-28	11	17.57	6
ch492	Male	10	2022-10-18 17:20:00	2022-11-05 08:44:00	18	26.24	15
ch493	Male	10	2022-10-20	2022-11-04	15	25.21	12
ch494	Male	10	2022-10-21 06:44:00	2022-11-06 10:16:00	16	27.64	10
ch495	Male	10	2022-10-23 11:55:00	2022-11-04	12	22.3	10
ch496	Male	10	2022-10-23 23:52:00	2022-11-08 08:39:00	16	15.38	11
ch497	Male	10	2022-10-24 11:16:00	2022-11-06 09:33:00	13	27.71	11
ch498	Male	10	2022-10-26 10:08:00	2022-11-06 13:43:00	11	26.29	9
ch499	Female	10	2022-10-27 05:43:00	2022-11-07 11:55:00	11	23.81	8
ch500	Male	10	2022-10-27 22:21:00	2022-11-15 13:04:00	19	34.46	6
ch501	Male	10	2022-10-28 04:18:00	2022-11-06 11:48:00	9	25.75	7
ch502	Male	10	2022-10-28 19:20:00	2022-11-11 09:18:00	14	16.2	11
ch503	Female	10	2022-10-28 23:27:00	2022-11-16 09:10:00	19	23.75	14
ch504	Male	10	2022-10-31 14:48:00	2022-11-15 08:25:00	15	24.08	13
ch505	Female	10	2022-11-01 06:09:00	2022-11-17 11:10:00	16	20.56	9
ch506	Female	10	2022-11-02	2022-11-21	19	20.91	15
ch507	Male	10	2022-11-05 15:58:00	2022-11-13 08:59:00	8	37.25	1
ch508	Male	10	2022-11-06 17:11:00	2022-11-17 09:35:00	11	23.21	6
ch509	Female	10	2022-11-09	2022-11-23	14	34.29	12
ch510	Female	10	2022-11-09	2022-11-30	21	18.48	11
ch511	Female	10	2022-11-10	2022-11-19	9	38	1
ch512	Female	10	2022-11-12	2022-11-22	10	21.79	7
ch513	Male	10	2022-11-12	2022-11-23	11	22.51	7
ch514	Female	10	2022-11-15	2022-11-26	11	35.74	1
ch515	Female	10	2022-11-17	2022-11-30	13	34.08	4
ch516	Male	10	2022-11-20	2022-12-03	13	20.7	10
ch517	Female	10	2022-11-21	2022-12-02	11	35.53	1
ch520	Male	11	2022-10-16 05:41:00	2022-10-28	12	12.99	9
ch521	Male	11	2022-10-16 05:41:00	2022-11-01	16	16.78	14
ch522	Male	11	2022-10-16 23:57:00	2022-11-07 17:30:00	22	16.41	8
ch523	Male	11	2022-10-17	2022-11-03	17	20.6	10
ch524	Female	11	2022-10-18	2022-11-03	16	20.12	14
ch525	Male	11	2022-10-20	2022-10-30	10	27.93	8
ch526	Male	11	2022-10-21 01:51:00	2022-11-09 09:20:00	19	27.08	5
ch527	Male	11	2022-10-21	2022-10-31	10	16.61	8
ch528	Male	11	2022-10-22 07:08:00	2022-11-18 08:32:00	27	30.25	9
ch529	Female	11	2022-10-22 17:00:00	2022-11-09 08:29:00	18	25.57	7
ch530	Male	11	2022-10-23 01:03:00	2022-11-10 08:42:00	18	13.64	12
ch531	Female	11	2022-10-23 01:25:00	2022-11-07 12:03:00	15	25.01	12
ch532	Female	11	2022-10-23 23:23:00	2022-11-05 09:30:00	13	24.54	3
ch533	Female	11	2022-10-25 21:26:00	2022-11-03	9	26.75	7
ch534	Male	11	2022-10-27 05:35:00	2022-11-07 11:54:00	11	16.75	7
ch535	Male	11	2022-10-27 18:47:00	2022-11-15 08:45:00	19	23.32	11
ch536	Female	11	2022-10-29 07:04:00	2022-11-18 08:35:00	20	30.9	6
ch537	Male	11	2022-10-31 18:14:00	2022-11-14 08:51:00	14	21.91	6
ch538	Female	11	2022-11-04 17:16:00	2022-11-14 09:53:00	10	21.05	7
ch539	Female	11	2022-11-06 16:42:00	2022-11-15 13:08:00	9	15.83	6
ch540	Male	11	2022-11-07	2022-11-19	12	31.69	4
ch541	Female	11	2022-11-10	2022-11-19	9	31.17	6
ch542	Male	11	2022-11-10	2022-11-19	9	31.7	6
ch543	Female	11	2022-11-10	2022-11-23	13	29.2	10
ch544	Male	11	2022-11-11	2022-11-25	14	32.65	6
ch545	Male	11	2022-11-14	2022-11-28	14	24.17	10
ch546	Female	11	2022-11-15	2022-11-30	15	35.55	1
ch547	Male	11	2022-11-17	2022-11-29	12	21.85	7
ch548	Female	11	2022-11-20	2022-12-04	14	19.09	12
ch549	Female	12	2022-10-18 03:48:00	2022-11-05 09:17:00	18	14.13	14
ch550	Male	12	2022-10-19	2022-10-29	10	19.62	6
ch551	Female	12	2022-10-21 05:58:00	2022-11-06 08:25:00	16	16.21	14
ch552	Female	12	2022-10-21	2022-11-04	14	17.64	11
ch553	Female	12	2022-10-27 22:18:00	2022-11-15 13:05:00	19	18.06	16
ch554	Female	12	2022-10-28 21:53:00	2022-11-15 09:05:00	18	20.28	12
ch555	Male	12	2022-10-29 03:50:00	2022-11-14 10:58:00	16	20.97	14
ch556	Female	12	2022-10-29 03:58:00	2022-11-09 08:56:00	11	26.7	9
ch557	Female	12	2022-10-29 04:45:00	2022-11-09 09:56:00	11	19.14	9
ch558	Female	12	2022-10-29 04:54:00	2022-11-17 08:43:00	19	25.9	13
ch559	Female	12	2022-10-29 04:57:00	2022-11-10 10:55:00	12	26.21	9
ch560	Male	12	2022-10-29 15:00:00	2022-11-07 10:25:00	9	32.93	7
ch561	Female	12	2022-10-29 15:51:00	2022-11-17 10:50:00	19	24.36	17
ch562	Female	12	2022-10-29 15:53:00	2022-11-10 09:16:00	12	24.15	19
ch563	Male	12	2022-10-29 20:54:00	2022-11-16 10:39:00	18	28.25	9
ch564	Female	12	2022-10-30 00:27:00	2022-11-17 10:51:00	18	23.01	11
ch565	Male	12	2022-10-30 01:58:00	2022-11-16 09:41:00	17	19.42	9
ch566	Female	12	2022-10-30 16:43:00	2022-11-10 08:44:00	11	23.16	6
ch567	Female	12	2022-10-31 01:24:00	2022-11-15 09:02:00	15	28.08	12
ch568	Female	12	2022-11-02 12:07:00	2022-11-15 08:16:00	13	34.24	11
ch569	Male	12	2022-11-02 13:56:00	2022-11-18 08:30:00	16	21.75	13
ch570	Male	12	2022-11-02 19:05:00	2022-11-14 08:42:00	12	32.85	9
ch571	Male	12	2022-11-06	2022-11-21	15	21.58	12
ch572	Female	12	2022-11-08	2022-11-22	14	27.67	12
ch573	Female	12	2022-11-19	2022-11-27	8	34.31	5
ch575	Female	12	2022-11-24	2022-12-03	9	34.03	4
ch576	Male	13	2022-10-17	2022-11-04	18	13	16
ch577	Male	13	2022-10-21 15:08:00	2022-11-06 12:36:00	16	25.1	10
ch578	Male	13	2022-10-21 18:06:00	2022-11-08 09:37:00	18	15.78	16
ch579	Female	13	2022-10-24 16:12:00	2022-11-07 09:16:00	14	21.03	12
ch580	Female	13	2022-10-27 07:51:00	2022-11-11 09:45:00	15	21.53	13
ch581	Female	13	2022-10-28 10:05:00	2022-11-12 09:15:00	15	24.36	13
ch582	Male	13	2022-10-29 04:42:00	2022-11-07 08:27:00	9	21.31	6
ch583	Male	13	2022-10-29 09:27:00	2022-11-11 08:33:00	13	22.7	10
ch584	Female	13	2022-10-30 04:45:00	2022-11-13 09:16:00	14	21.22	11
ch585	Male	13	2022-10-31 09:32:00	2022-11-17 09:50:00	17	16.29	7
ch586	Male	13	2022-11-08	2022-11-29	21	28.01	18
ch587	Male	13	2022-11-09	2022-11-24	15	31.95	12
ch588	Female	13	2022-11-11	2022-11-24	13	25.28	5
ch589	Male	13	2022-11-11	2022-11-24	13	33.22	6
ch590	Female	13	2022-11-13	2022-11-25	12	30.17	6
ch591	Male	13	2022-11-15	2022-11-29	14	27.82	6
ch592	Male	13	2022-11-16	2022-11-28	12	32.39	4
ch593	Male	13	2022-11-17	2022-12-03	16	21.09	5
ch594	Female	13	2022-11-17	2022-12-02	15	26.96	13
ch595	Male	13	2022-11-20	2022-12-03	13	20.78	6
ch596	Female	13	2022-11-20	2022-11-30	10	25.48	8
ch597	Female	13	2022-11-26	2022-12-04	8	27.74	4
ch598	Female	14	2022-10-16 05:41:00	2022-10-28	12	16.01	10
ch599	Female	14	2022-10-19	2022-10-31	12	18.07	9
ch600	Male	14	2022-10-21 15:43:00	2022-11-06 15:10:00	16	30.07	14
ch601	Male	14	2022-10-27 18:54:00	2022-11-15 08:44:00	19	25.69	16
ch602	Male	14	2022-10-28	2022-11-20	23	24.11	21
ch603	Male	14	2022-10-28 13:47:00	2022-11-14 09:07:00	17	20.94	14
ch604	Male	14	2022-10-28 18:25:00	2022-11-09 09:57:00	12	16.17	9
ch605	Female	14	2022-10-28 21:51:00	2022-11-15 13:11:00	18	15.33	13
ch606	Male	14	2022-10-30 19:43:00	2022-11-11 08:51:00	12	22.52	9
ch607	Female	14	2022-10-31 09:35:00	2022-11-17 09:38:00	17	18.02	14
ch608	Female	14	2022-10-31 19:44:00	2022-11-13 09:09:00	13	15.37	10
ch609	Male	14	2022-11-01 01:09:00	2022-11-16 14:50:00	15	16.49	13
ch610	Male	14	2022-11-10	2022-11-29	19	17.98	15
ch611	Male	14	2022-11-22	2022-11-30	8	34.59	5
ch612	Male	15	2022-10-03 15:05:00	2022-10-16 08:37:00	13	16.89	11
ch613	Female	15	2022-10-20 04:06:00	2022-10-28 13:00:00	8	20.32	6
ch614	Female	15	2022-10-30 12:24:00	2022-11-14 09:27:00	15	16.55	13
ch615	Female	15	2022-10-30 20:05:00	2022-11-17 08:46:00	18	29.29	14
ch616	Female	15	2022-10-31 09:10:00	2022-11-16 09:16:00	16	19.37	13
ch617	Female	15	2022-10-31 09:24:00	2022-11-10 15:00:00	10	26.11	8
ch618	Male	15	2022-11-06	2022-11-22	16	16.14	13
ch619	Female	15	2022-11-06	2022-11-20	14	16.61	11
ch620	Male	15	2022-11-09	2022-11-30	21	25.74	19
ch621	Male	15	2022-11-09	2022-11-26	17	25.79	15
ch622	Female	15	2022-11-09	2022-11-25	16	21.44	9
ch623	Male	15	2022-11-17	2022-11-23	6	30.83	4
ch624	Female	15	2022-11-18	2022-11-26	8	27.79	5
ch625	Male	16	2022-10-06 02:33:00	2022-10-17 10:05:00	11	15.18	9
ch626	Female	16	2022-10-21 08:03:00	2022-11-07 09:11:00	17	22.58	12
ch627	Female	16	2022-10-22 23:39:00	2022-11-07 11:18:00	16	11.83	14
ch628	Female	16	2022-10-24 07:23:00	2022-11-07 09:14:00	14	21.03	12
ch629	Female	16	2022-10-30 07:20:00	2022-11-13 09:07:00	14	19.26	11
ch630	Male	16	2022-11-01 13:49:00	2022-11-13 11:09:00	12	29.15	8
ch631	Female	16	2022-11-06	2022-11-29	23	27.59	21
ch632	Female	16	2022-11-21	2022-11-30	9	31.46	4
ch633	Female	17	2022-10-15 09:57:00	2022-10-28 09:54:00	13	15.98	10
ch634	Male	17	2022-10-17 23:31:00	2022-11-09 08:14:00	23	15.19	18
ch635	Female	17	2022-10-19 00:52:00	2022-11-06 08:58:00	18	15.06	15
ch636	Female	17	2022-10-20 22:44:00	2022-11-04 09:40:00	15	20.43	13
ch637	Male	17	2022-10-20 23:52:00	2022-11-05 08:21:00	16	15.39	14
ch638	Female	17	2022-10-21 04:59:00	2022-11-03 08:54:00	13	13.89	11
ch639	Female	17	2022-10-21 23:46:00	2022-10-30 09:30:00	9	12.47	6
ch640	Male	17	2022-10-22 08:30:00	2022-11-05 08:19:00	14	15.3	11
ch641	Female	17	2022-10-24 20:30:00	2022-11-06 09:39:00	13	16.05	11
ch642	Male	17	2022-10-27 00:50:00	2022-11-06 09:06:00	10	24.15	7
ch643	Male	17	2022-10-27 07:41:00	2022-11-13 09:18:00	17	19.76	15
ch644	Female	17	2022-10-27 21:55:00	2022-11-10 08:56:00	14	20.42	12
ch645	Female	17	2022-11-03 04:10:00	2022-11-18 09:05:00	15	29.26	10
ch646	Female	17	2022-11-10	2022-11-23	13	25.56	11
ch647	Male	17	2022-11-10	2022-11-23	13	22.01	8
ch648	Male	17	2022-11-10	2022-11-19	9	15.42	6
ch649	Female	17	2022-11-11	2022-11-23	12	26.31	9
ch650	Male	17	2022-11-17	2022-11-27	10	26.27	8
ch651	Female	17	2022-11-18	2022-11-29	11	32.61	8
ch652	Male	17	2022-11-24	2022-12-04	10	24.26	8
ch653	Male	18	2022-10-03 08:46:00	2022-10-15 09:45:00	12	13.41	9
ch654	Female	18	2022-10-15 08:54:00	2022-10-29 09:52:00	14	19.16	11
ch655	Male	18	2022-10-18 20:21:00	2022-11-04 09:22:00	17	14.02	14
ch656	Female	18	2022-10-19 01:20:00	2022-11-06 09:02:00	18	21.5	15
ch657	Male	18	2022-10-19 03:09:00	2022-11-06 08:37:00	18	18.24	15
ch658	Female	18	2022-10-19 09:33:00	2022-11-03 09:06:00	15	15.55	11
ch659	Female	18	2022-10-20 22:42:00	2022-11-02 09:34:00	13	16.5	11
ch660	Female	18	2022-10-21 21:42:00	2022-11-06 08:57:00	16	18.7	14
ch661	Male	18	2022-10-22 00:10:00	2022-11-01 08:16:00	10	18.99	8
ch662	Male	18	2022-10-22 02:39:00	2022-11-03 08:33:00	12	20.6	10
ch663	Male	18	2022-10-23 03:53:00	2022-11-06 10:07:00	14	23.63	12
ch664	Male	18	2022-10-24 07:21:00	2022-11-06 09:32:00	13	16.55	11
ch665	Male	18	2022-10-25 03:48:00	2022-11-08 08:57:00	14	24.89	9
ch666	Female	18	2022-10-25 15:23:00	2022-11-07 09:20:00	13	23.01	11
ch667	Female	18	2022-10-27 09:53:00	2022-11-10 11:40:00	14	13.69	11
ch668	Male	18	2022-10-27 17:13:00	2022-11-16 09:36:00	20	26.91	18
ch669	Female	18	2022-10-27 17:58:00	2022-11-07 09:34:00	11	23.82	9
ch670	Female	18	2022-10-28 04:35:00	2022-11-07 09:51:00	10	23.72	8
ch671	Male	18	2022-10-28 13:41:00	2022-11-10 09:14:00	13	15.38	10
ch672	Male	18	2022-10-28 18:12:00	2022-11-11 18:05:00	14	14.9	9
ch673	Male	18	2022-10-29 01:18:00	2022-11-15 09:33:00	17	16.09	14
ch674	Male	18	2022-10-29 13:36:00	2022-11-17 09:17:00	19	19.35	16
ch675	Male	18	2022-11-03 23:31:00	2022-11-16 09:17:00	13	26.36	11
ch676	Female	18	2022-11-04	2022-11-23	19	17.09	17
ch677	Male	18	2022-11-05	2022-11-20	15	21.58	12
ch678	Female	18	2022-11-05 13:50:00	2022-11-17 08:38:00	12	17.07	10
ch679	Female	18	2022-11-05	2022-11-20	15	26.27	13
ch680	Female	18	2022-11-05 16:25:00	2022-11-13 08:39:00	8	35	6
ch681	Female	18	2022-11-05 20:05:00	2022-11-18 10:17:00	13	21.43	11
ch682	Female	18	2022-11-08	2022-11-24	16	20.63	13
ch683	Male	18	2022-11-13	2022-11-23	10	24.13	8

## Sheet: Fig.S1A
Number	Gender	Age	Admission	Discharge	Days	Classification	IgM
ch001	Male	0	2022-10-21	2022-11-03	13	Mild	0.077
ch007	Male	0	2022-11-07 19:57:00	2022-11-18 09:18:00	11	Mild	0.05
ch012	Male	0	2022-11-09	2022-12-01	22	Asymptomatic	0.052
ch020	Male	0	2022-11-13	2022-11-23	10	Mild	0.05
ch025	Male	0	2022-11-14	2022-12-01	17	Mild	0.05
ch027	Female	0	2022-11-14	2022-11-25	11	Mild	0.05
ch028	Female	0	2022-11-14	2022-11-23	9	Mild	0.05
ch029	Female	0	2022-11-14	2022-11-25	11	Mild	0.05
ch031	Female	0	2022-11-15	2022-12-02	17	Mild	0.05
ch040	Female	0	2022-11-18	2022-11-29	11	Mild	0.05
ch041	Male	0	2022-11-19	2022-12-03	14	Mild	0.05
ch045	Male	0	2022-11-20	2022-11-30	10	Mild	0.05
ch049	Female	0	2022-11-22	2022-12-04	12	Mild	0.05
ch060	Male	1	2022-10-15	2022-10-30	15	Mild	0.05
ch062	Male	1	2022-10-19	2022-11-02	14	Mild	0.05
ch065	Male	1	2022-10-21 21:57:00	2022-11-06 12:48:00	16	Mild	0.087
ch069	Female	1	2022-10-27 17:54:00	2022-11-11 09:25:00	15	Mild	0.05
ch077	Female	1	2022-11-01 11:47:00	2022-11-18 09:47:00	17	Mild	0.05
ch080	Female	1	2022-11-02 19:02:00	2022-11-18 09:25:00	16	Mild	0.05
ch085	Male	1	2022-11-05	2022-11-20	15	Mild	0.05
ch087	Male	1	2022-11-05	2022-11-22	17	Mild	0.05
ch090	Male	1	2022-11-06	2022-11-20	14	Mild	0.05
ch092	Male	1	2022-11-06 20:25:00	2022-11-18 09:37:00	12	Mild	0.05
ch095	Female	1	2022-11-07	2022-11-25	18	Mild	0.05
ch104	Female	1	2022-11-10	2022-11-20	10	Mild	0.05
ch106	Female	1	2022-11-10	2022-11-22	12	Mild	0.071
ch107	Female	1	2022-11-12	2022-11-24	12	Mild	0.067
ch111	Male	1	2022-11-14	2022-12-04	20	Mild	0.051
ch114	Female	1	2022-11-15	2022-11-26	11	Mild	0.05
ch116	Female	1	2022-11-16	2022-12-02	16	Mild	0.05
ch120	Male	1	2022-11-17	2022-11-29	12	Mild	0.05
ch128	Male	1	2022-11-21	2022-12-04	13	Mild	0.05
ch130	Male	1	2022-11-21	2022-12-01	10	Mild	0.05
ch136	Male	1	2022-11-23	2022-12-02	9	Mild	0.05
ch148	Male	1	2022-11-26	2022-12-05	9	Mild	0.05
ch155	Female	2	2022-10-19	2022-10-28	9	Asymptomatic	0.05
ch161	Male	2	2022-10-29 04:19:00	2022-11-17 09:32:00	19	Mild	0.05
ch162	Male	2	2022-10-29 17:22:00	2022-11-16 09:56:00	18	Asymptomatic	0.05
ch163	Female	2	2022-10-31 04:56:00	2022-11-17 10:50:00	17	Mild	0.05
ch165	Male	2	2022-10-31	2022-11-20	20	Mild	0.05
ch166	Female	2	2022-11-03	2022-11-23	20	Mild	0.05
ch167	Female	2	2022-11-03 15:15:00	2022-11-11 22:06:00	8	Mild	0.05
ch168	Female	2	2022-11-04 13:27:00	2022-11-17 13:03:00	13	Asymptomatic	0.05
ch170	Female	2	2022-11-05	2022-11-26	21	Asymptomatic	0.05
ch180	Female	2	2022-11-10	2022-11-21	11	Mild	0.05
ch183	Female	2	2022-11-12	2022-11-24	12	Mild	0.07
ch189	Male	2	2022-11-14	2022-11-30	16	Mild	0.05
ch190	Female	2	2022-11-15	2022-11-28	13	Mild	0.05
ch194	Female	2	2022-11-17	2022-12-04	17	Mild	0.05
ch196	Male	2	2022-11-17	2022-11-29	12	Mild	0.074
ch197	Male	2	2022-11-17	2022-11-29	12	Mild	0.05
ch206	Female	2	2022-11-20	2022-12-01	11	Mild	0.05
ch210	Male	2	2022-11-22	2022-11-30	8	Mild	0.05
ch215	Male	2	2022-11-27	2022-12-06	9	Mild	0.05
ch217	Male	3	2022-10-16	2022-11-04	19	Mild	0.057
ch220	Male	3	2022-10-20 04:21:00	2022-11-06 09:12:00	17	Mild	0.05
ch221	Male	3	2022-10-20 10:43:00	2022-11-09 08:49:00	20	Asymptomatic	0.05
ch223	Male	3	2022-10-20	2022-11-02	13	Mild	0.078
ch224	Male	3	2022-10-29 12:36:00	2022-11-11 17:34:00	13	Mild	0.05
ch231	Male	3	2022-11-05	2022-11-21	16	Mild	0.05
ch233	Male	3	2022-11-07	2022-11-19	12	Mild	0.05
ch234	Male	3	2022-11-08	2022-11-25	17	Mild	0.05
ch241	Female	3	2022-11-13	2022-11-21	8	Asymptomatic	0.053
ch243	Male	3	2022-11-14	2022-11-27	13	Mild	0.05
ch245	Female	3	2022-11-15	2022-11-23	8	Asymptomatic	0.05
ch249	Female	3	2022-11-18	2022-11-26	8	Mild	0.05
ch254	Female	3	2022-11-19	2022-12-04	15	Mild	0.05
ch257	Female	3	2022-11-23	2022-12-01	8	Mild	0.05
ch265	Male	3	2022-11-28	2022-12-05	8	Mild	0.05
ch266	Male	4	2022-10-03 15:10:00	2022-10-16 08:38:00	13	Mild	0.05
ch269	Female	4	2022-10-16	2022-11-02	17	Mild	0.052
ch270	Female	4	2022-10-16	2022-10-27 09:12:00	11	Mild	0.05
ch271	Male	4	2022-10-17	2022-10-29	12	Asymptomatic	0.05
ch276	Male	4	2022-10-19	2022-10-30	11	Mild	0.05
ch278	Female	4	2022-10-23 00:04:00	2022-11-07 08:49:00	15	Asymptomatic	0.05
ch282	Male	4	2022-10-28 19:56:00	2022-11-12 09:19:00	15	Asymptomatic	0.05
ch283	Male	4	2022-11-04 16:53:00	2022-11-13 08:15:00	9	Asymptomatic	0.05
ch287	Female	4	2022-11-08	2022-11-28	20	Mild	0.05
ch288	Female	4	2022-11-09	2022-11-23	14	Mild	0.069
ch290	Female	4	2022-11-11	2022-11-29	18	Mild	0.081
ch292	Female	4	2022-11-11	2022-11-24	13	Mild	0.067
ch296	Female	4	2022-11-14	2022-12-01	17	Mild	0.05
ch298	Male	4	2022-11-14	2022-12-04	20	Mild	0.05
ch299	Female	4	2022-11-14	2022-12-01	17	Mild	0.05
ch300	Male	4	2022-11-15	2022-11-24	9	Mild	0.05
ch302	Male	4	2022-11-17	2022-12-05	18	Mild	0.05
ch304	Female	4	2022-11-19	2022-11-29	10	Mild	0.089
ch306	Male	4	2022-11-23	2022-12-04	11	Mild	0.075
ch312	Female	4	2022-11-29	2022-12-04	7	Mild	0.05
ch313	Male	5	2022-10-14 19:27:00	2022-11-03	20	Mild	0.05
ch315	Male	5	2022-10-16	2022-10-31 09:36:00	15	Mild	0.05
ch317	Male	5	2022-10-17	2022-10-27 13:00:00	10	Asymptomatic	0.059
ch318	Male	5	2022-10-17	2022-11-02	16	Mild	0.07
ch319	Female	5	2022-10-17	2022-10-29	12	Asymptomatic	0.05
ch321	Female	5	2022-10-18	2022-10-26 08:38:00	8	Asymptomatic	0.05
ch323	Male	5	2022-10-19 00:58:00	2022-11-06 08:51:00	18	Mild	0.05
ch329	Male	5	2022-10-23 23:57:00	2022-11-08 08:39:00	16	Mild	0.084
ch330	Female	5	2022-10-31 10:59:00	2022-11-13 08:28:00	13	Mild	0.05
ch334	Male	5	2022-11-04	2022-11-21	17	Mild	0.05
ch336	Male	5	2022-11-09	2022-12-02	23	Mild	0.053
ch340	Female	5	2022-11-13	2022-11-28	15	Mild	0.05
ch341	Female	5	2022-11-14	2022-12-01	17	Mild	0.05
ch342	Male	5	2022-11-14	2022-11-29	15	Mild	0.05
ch345	Male	5	2022-11-16	2022-11-24	8	Asymptomatic	0.05
ch351	Female	5	2022-11-20	2022-11-29	9	Mild	0.05
ch357	Female	5	2022-11-26	2022-12-05	9	Asymptomatic	0.05
ch360	Male	6	2022-10-01 23:40:00	2022-10-13 08:40:00	12	Mild	0.05
ch361	Male	6	2022-10-08 03:10:00	2022-10-25	17	Mild	0.05
ch362	Female	6	2022-10-09 08:37:00	2022-10-23 08:37:00	14	Asymptomatic	0.07
ch368	Male	6	2022-10-19	2022-10-28	9	Asymptomatic	0.05
ch370	Male	6	2022-10-19 21:16:00	2022-11-06 08:39:00	18	Mild	0.05
ch371	Male	6	2022-10-20	2022-11-04	15	Mild	0.093
ch373	Male	6	2022-10-30 18:54:00	2022-11-15 09:31:00	16	Mild	0.05
ch375	Male	6	2022-10-31 12:43:00	2022-11-15 13:24:00	15	Mild	0.05
ch376	Male	6	2022-10-31 19:39:00	2022-11-09 08:49:00	9	Mild	0.05
ch377	Female	6	2022-11-03 21:09:00	2022-11-18 08:49:00	15	Mild	0.05
ch378	Female	6	2022-11-05 00:57:00	2022-11-14 08:47:00	9	Mild	0.05
ch382	Male	6	2022-11-09	2022-11-20	11	Asymptomatic	0.062
ch386	Female	6	2022-11-11	2022-11-29	18	Mild	0.069
ch387	Male	6	2022-11-12	2022-11-29	17	Mild	0.05
ch389	Male	6	2022-11-13	2022-11-29	16	Asymptomatic	0.05
ch391	Male	6	2022-11-15	2022-11-23	8	Mild	0.071
ch393	Male	6	2022-11-19	2022-12-02	13	Mild	0.05
ch394	Male	6	2022-11-19	2022-11-27	8	Mild	0.207
ch395	Male	6	2022-11-21	2022-11-30	9	Mild	0.05
ch396	Female	6	2022-11-22	2022-12-03	11	Mild	0.05
ch398	Male	6	2022-11-26	2022-12-04	8	Mild	0.05
ch399	Female	6	2022-11-26	2022-12-01	5	Mild	0.05
ch400	Female	7	2022-10-09	2022-10-25	17	Mild	0.05
ch401	Female	7	2022-10-15	2022-10-28	13	Asymptomatic	0.07
ch402	Female	7	2022-10-16	2022-10-26 09:10:00	10	Mild	0.05
ch403	Male	7	2022-10-17	2022-11-03	17	Asymptomatic	0.05
ch405	Female	7	2022-10-20 04:20:00	2022-11-06 09:05:00	17	Mild	0.05
ch406	Male	7	2022-10-20	2022-11-03	14	Asymptomatic	0.062
ch408	Female	7	2022-10-22 17:03:00	2022-11-09 08:29:00	18	Asymptomatic	0.05
ch409	Female	7	2022-10-25 23:02:00	2022-11-03	9	Asymptomatic	0.051
ch410	Female	7	2022-10-27 13:17:00	2022-11-05 09:29:00	9	Mild	0.05
ch411	Male	7	2022-10-31 19:34:00	2022-11-09 08:49:00	9	Mild	0.05
ch412	Male	7	2022-11-02 14:25:00	2022-11-15 08:23:00	13	Mild	0.05
ch414	Female	7	2022-11-07 14:02:00	2022-11-17 09:52:00	10	Mild	0.05
ch419	Female	7	2022-11-16	2022-11-24	8	Mild	0.054
ch420	Male	7	2022-11-16	2022-12-01	15	Mild	0.05
ch421	Female	7	2022-11-17	2022-11-25	8	Mild	0.05
ch427	Male	8	2022-10-09 08:36:00	2022-10-23 08:37:00	14	Mild	0.05
ch428	Male	8	2022-10-13 23:04:00	2022-10-22 08:51:00	9	Mild	0.066
ch431	Female	8	2022-10-19	2022-11-04	16	Mild	0.05
ch433	Female	8	2022-10-20	2022-11-02	13	Mild	0.054
ch435	Male	8	2022-10-21 17:49:00	2022-11-05 09:02:00	15	Mild	0.078
ch437	Male	8	2022-10-23 15:18:00	2022-11-05 09:48:00	13	Mild	0.05
ch438	Male	8	2022-10-27 18:21:00	2022-11-14 10:34:00	18	Asymptomatic	0.086
ch440	Female	8	2022-10-29 22:30:00	2022-11-07 10:17:00	9	Mild	0.05
ch441	Male	8	2022-10-30 22:34:00	2022-11-14 08:58:00	15	Asymptomatic	0.05
ch442	Female	8	2022-10-31 12:39:00	2022-11-15 13:23:00	15	Mild	0.05
ch445	Female	8	2022-11-03 07:43:00	2022-11-16 09:40:00	13	Mild	0.05
ch446	Female	8	2022-11-04 19:28:00	2022-11-18 08:53:00	14	Mild	0.05
ch447	Male	8	2022-11-06	2022-11-25	19	Mild	0.098
ch448	Male	8	2022-11-06	2022-11-20	14	Mild	0.05
ch449	Male	8	2022-11-09	2022-11-25	16	Mild	0.05
ch450	Male	8	2022-11-09	2022-11-20	11	Mild	0.065
ch451	Female	8	2022-11-11	2022-11-29	18	Mild	0.061
ch454	Male	8	2022-11-12	2022-11-28	16	Mild	0.05
ch455	Male	8	2022-11-13	2022-12-02	19	Mild	0.05
ch456	Male	8	2022-11-17	2022-11-30	13	Mild	1.159
ch457	Male	8	2022-11-24	2022-12-03	9	Mild	0.05
ch459	Female	9	2022-10-10	2022-10-25	17	Mild	0.05
ch460	Female	9	2022-10-16	2022-11-04	19	Mild	0.05
ch461	Female	9	2022-10-16	2022-10-24 08:37:00	8	Asymptomatic	0.05
ch462	Female	9	2022-10-16	2022-10-29	13	Asymptomatic	0.063
ch463	Male	9	2022-10-17	2022-10-30	13	Asymptomatic	0.05
ch464	Female	9	2022-10-17 10:55:00	2022-11-08 14:00:00	22	Mild	0.05
ch466	Male	9	2022-10-20	2022-11-03	14	Asymptomatic	0.051
ch467	Male	9	2022-10-20	2022-11-03	14	Asymptomatic	0.131
ch468	Female	9	2022-10-20 17:30:00	2022-11-09 08:27:00	20	Mild	0.086
ch471	Female	9	2022-10-30 18:51:00	2022-11-15 09:08:00	16	Mild	0.05
ch472	Female	9	2022-10-30 18:53:00	2022-11-15 09:28:00	16	Mild	0.05
ch473	Female	9	2022-11-01 04:01:00	2022-11-16 09:23:00	15	Mild	0.05
ch474	Male	9	2022-11-01 12:26:00	2022-11-13 08:18:00	12	Mild	0.05
ch475	Female	9	2022-11-06 23:36:00	2022-11-18 09:18:00	12	Mild	0.05
ch481	Male	9	2022-11-11	2022-11-22	11	Mild	1.424
ch483	Male	9	2022-11-13	2022-11-30	17	Mild	0.05
ch484	Female	9	2022-11-14	2022-11-24	10	Mild	0.098
ch485	Male	9	2022-11-19	2022-11-27	8	Mild	0.05
ch487	Male	9	2022-11-21	2022-12-04	13	Mild	0.05
ch489	Male	9	2022-11-24	2022-12-04	10	Mild	0.05
ch490	Female	9	2022-11-25	2022-12-04	9	Mild	0.05
ch491	Male	10	2022-10-17	2022-10-28	11	Asymptomatic	0.05
ch493	Male	10	2022-10-20	2022-11-04	15	Asymptomatic	0.063
ch494	Male	10	2022-10-21 06:44:00	2022-11-06 10:16:00	16	Mild	0.068
ch495	Male	10	2022-10-23 11:55:00	2022-11-04	12	Asymptomatic	0.05
ch496	Male	10	2022-10-23 23:52:00	2022-11-08 08:39:00	16	Mild	0.08
ch497	Male	10	2022-10-24 11:16:00	2022-11-06 09:33:00	13	Asymptomatic	0.05
ch498	Male	10	2022-10-26 10:08:00	2022-11-06 13:43:00	11	Mild	0.056
ch499	Female	10	2022-10-27 05:43:00	2022-11-07 11:55:00	11	Asymptomatic	0.05
ch500	Male	10	2022-10-27 22:21:00	2022-11-15 13:04:00	19	Mild	0.05
ch502	Male	10	2022-10-28 19:20:00	2022-11-11 09:18:00	14	Mild	0.05
ch503	Female	10	2022-10-28 23:27:00	2022-11-16 09:10:00	19	Asymptomatic	0.05
ch504	Male	10	2022-10-31 14:48:00	2022-11-15 08:25:00	15	Mild	0.05
ch505	Female	10	2022-11-01 06:09:00	2022-11-17 11:10:00	16	Mild	0.05
ch506	Female	10	2022-11-02	2022-11-21	19	Mild	0.073
ch507	Male	10	2022-11-05 15:58:00	2022-11-13 08:59:00	8	Asymptomatic	0.05
ch508	Male	10	2022-11-06 17:11:00	2022-11-17 09:35:00	11	Mild	0.057
ch510	Female	10	2022-11-09	2022-11-30	21	Mild	0.054
ch512	Female	10	2022-11-12	2022-11-22	10	Mild	0.071
ch513	Male	10	2022-11-12	2022-11-23	11	Mild	0.05
ch514	Female	10	2022-11-15	2022-11-26	11	Mild	0.05
ch515	Female	10	2022-11-17	2022-11-30	13	Mild	0.056
ch516	Male	10	2022-11-20	2022-12-03	13	Mild	0.05
ch517	Female	10	2022-11-21	2022-12-02	11	Mild	0.05
ch518	Female	10	2022-11-24	2022-12-02	8	Mild	0.05
ch520	Male	11	2022-10-16	2022-10-28	12	Moderate	0.05
ch521	Male	11	2022-10-16	2022-11-01 08:42:00	16	Asymptomatic	0.05
ch522	Male	11	2022-10-16 23:57:00	2022-11-07 17:30:00	22	Mild	0.05
ch523	Male	11	2022-10-17	2022-11-03	17	Mild	0.05
ch524	Female	11	2022-10-18	2022-11-03	16	Mild	0.05
ch525	Male	11	2022-10-20	2022-10-30	10	Mild	0.077
ch526	Male	11	2022-10-21 01:51:00	2022-11-09 09:20:00	19	Mild	0.05
ch527	Male	11	2022-10-21	2022-10-31	10	Asymptomatic	0.05
ch529	Female	11	2022-10-22 17:00:00	2022-11-09 08:29:00	18	Mild	0.06
ch530	Male	11	2022-10-23 01:03:00	2022-11-10 08:42:00	18	Mild	0.068
ch531	Female	11	2022-10-23 01:25:00	2022-11-07 12:03:00	15	Mild	0.054
ch533	Female	11	2022-10-25 21:26:00	2022-11-03	9	Asymptomatic	0.066
ch534	Male	11	2022-10-27 05:35:00	2022-11-07 11:54:00	11	Mild	0.05
ch536	Female	11	2022-10-29 07:04:00	2022-11-18 08:35:00	20	Mild	0.05
ch537	Male	11	2022-10-31 18:14:00	2022-11-14 08:51:00	14	Mild	0.05
ch538	Female	11	2022-11-04 17:16:00	2022-11-14 09:53:00	10	Mild	0.05
ch539	Female	11	2022-11-06 16:42:00	2022-11-15 13:08:00	9	Mild	0.05
ch540	Male	11	2022-11-07	2022-11-19	12	Mild	0.05
ch542	Male	11	2022-11-10	2022-11-19	9	Mild	0.08
ch546	Female	11	2022-11-15	2022-11-30	15	Mild	0.106
ch547	Male	11	2022-11-17	2022-11-29	12	Asymptomatic	0.05
ch548	Female	11	2022-11-20	2022-12-04	14	Mild	0.05
ch551	Female	12	2022-10-21 05:58:00	2022-11-06 08:25:00	16	Mild	0.081
ch552	Female	12	2022-10-21	2022-11-04	14	Mild	0.05
ch553	Female	12	2022-10-27 22:18:00	2022-11-15 13:05:00	19	Mild	0.05
ch554	Female	12	2022-10-28 21:53:00	2022-11-15 09:05:00	18	Mild	0.05
ch555	Male	12	2022-10-29 03:50:00	2022-11-14 10:58:00	16	Mild	0.05
ch556	Female	12	2022-10-29 03:58:00	2022-11-09 08:56:00	11	Mild	0.05
ch557	Female	12	2022-10-29 04:45:00	2022-11-09 09:56:00	11	Asymptomatic	0.05
ch558	Female	12	2022-10-29 04:54:00	2022-11-17 08:43:00	19	Mild	0.06
ch559	Female	12	2022-10-29 04:57:00	2022-11-10 10:55:00	12	Mild	0.05
ch560	Male	12	2022-10-29 15:00:00	2022-11-07 10:25:00	9	Mild	0.05
ch561	Female	12	2022-10-29 15:51:00	2022-11-17 10:50:00	19	Mild	0.05
ch562	Female	12	2022-10-29 15:53:00	2022-11-10 09:16:00	12	Mild	0.05
ch563	Male	12	2022-10-29 20:54:00	2022-11-16 10:39:00	18	Mild	0.05
ch564	Female	12	2022-10-30 00:27:00	2022-11-17 10:51:00	18	Mild	0.05
ch565	Male	12	2022-10-30 01:58:00	2022-11-16 09:41:00	17	Mild	0.05
ch566	Female	12	2022-10-30 16:43:00	2022-11-10 08:44:00	11	Mild	0.05
ch567	Female	12	2022-10-31 01:24:00	2022-11-15 09:02:00	15	Mild	0.05
ch569	Male	12	2022-11-02 13:56:00	2022-11-18 08:30:00	16	Mild	0.05
ch570	Male	12	2022-11-02 19:05:00	2022-11-14 08:42:00	12	Mild	0.05
ch571	Male	12	2022-11-06	2022-11-21	15	Asymptomatic	0.05
ch574	Male	12	2022-11-19	2022-11-27	8	Asymptomatic	0.149
ch575	Female	12	2022-11-24	2022-12-03	9	Mild	0.05
ch576	Male	13	2022-10-17	2022-11-04	18	Mild	0.05
ch577	Male	13	2022-10-21 15:08:00	2022-11-06 12:36:00	16	Mild	0.055
ch578	Male	13	2022-10-21 18:06:00	2022-11-08 09:37:00	18	Mild	0.05
ch579	Female	13	2022-10-24 16:12:00	2022-11-07 09:16:00	14	Mild	0.125
ch580	Female	13	2022-10-27 07:51:00	2022-11-11 09:45:00	15	Mild	0.084
ch582	Male	13	2022-10-29 04:42:00	2022-11-07 08:27:00	9	Mild	0.05
ch583	Male	13	2022-10-29 09:27:00	2022-11-11 08:33:00	13	Mild	0.05
ch590	Female	13	2022-11-13	2022-11-25	12	Mild	0.05
ch592	Male	13	2022-11-16	2022-11-28	12	Mild	0.051
ch593	Male	13	2022-11-17	2022-12-03	16	Mild	0.05
ch594	Female	13	2022-11-17	2022-12-02	15	Mild	0.122
ch596	Female	13	2022-11-20	2022-11-30	10	Mild	0.05
ch597	Female	13	2022-11-26	2022-12-04	8	Mild	0.05
ch598	Female	14	2022-10-16	2022-10-28	12	Mild	0.056
ch600	Male	14	2022-10-21 15:43:00	2022-11-06 15:10:00	16	Mild	0.05
ch603	Male	14	2022-10-28 13:47:00	2022-11-14 09:07:00	17	Asymptomatic	0.122
ch604	Male	14	2022-10-28 18:25:00	2022-11-09 09:57:00	12	Mild	0.05
ch605	Female	14	2022-10-28 21:51:00	2022-11-15 13:11:00	18	Mild	0.068
ch606	Male	14	2022-10-30 19:43:00	2022-11-11 08:51:00	12	Mild	0.05
ch607	Female	14	2022-10-31 09:35:00	2022-11-17 09:38:00	17	Asymptomatic	0.05
ch609	Male	14	2022-11-01 01:09:00	2022-11-16 14:50:00	15	Mild	0.05
ch610	Male	14	2022-11-10	2022-11-29	19	Mild	0.083
ch611	Male	14	2022-11-22	2022-11-30	8	Mild	0.107
ch612	Male	15	2022-10-03 15:05:00	2022-10-16 08:37:00	13	Mild	0.05
ch613	Female	15	2022-10-20 04:06:00	2022-10-28 13:00:00	8	Asymptomatic	0.063
ch615	Female	15	2022-10-30 20:05:00	2022-11-17 08:46:00	18	Asymptomatic	0.05
ch616	Female	15	2022-10-31 09:10:00	2022-11-16 09:16:00	16	Mild	0.05
ch617	Female	15	2022-10-31 09:24:00	2022-11-10 15:00:00	10	Mild	0.05
ch618	Male	15	2022-11-06	2022-11-22	16	Mild	0.05
ch619	Female	15	2022-11-06	2022-11-20	14	Mild	0.05
ch620	Male	15	2022-11-09	2022-11-30	21	Mild	0.05
ch621	Male	15	2022-11-09	2022-11-26	17	Mild	0.052
ch622	Female	15	2022-11-09	2022-11-25	16	Mild	0.064
ch623	Male	15	2022-11-17	2022-11-23	6	Moderate	0.05
ch624	Female	15	2022-11-18	2022-11-26	8	Mild	0.05
ch625	Male	16	2022-10-06 02:33:00	2022-10-17 10:05:00	11	Mild	0.05
ch626	Female	16	2022-10-21 08:03:00	2022-11-07 09:11:00	17	Mild	0.061
ch627	Female	16	2022-10-22 23:39:00	2022-11-07 11:18:00	16	Asymptomatic	0.05
ch628	Female	16	2022-10-24 07:23:00	2022-11-07 09:14:00	14	Asymptomatic	0.07
ch630	Male	16	2022-11-01 13:49:00	2022-11-13 11:09:00	12	Mild	0.05
ch631	Female	16	2022-11-06	2022-11-29	23	Mild	0.05
ch632	Female	16	2022-11-21	2022-11-30	9	Asymptomatic	0.092
ch633	Female	17	2022-10-15 09:57:00	2022-10-28 09:54:00	13	Asymptomatic	0.05
ch634	Male	17	2022-10-17 23:31:00	2022-11-09 08:14:00	23	Mild	0.059
ch637	Male	17	2022-10-20 23:52:00	2022-11-05 08:21:00	16	Mild	0.091
ch638	Female	17	2022-10-21 04:59:00	2022-11-03 08:54:00	13	Mild	0.059
ch639	Female	17	2022-10-21 23:46:00	2022-10-30 09:30:00	9	Mild	0.058
ch640	Male	17	2022-10-22 08:30:00	2022-11-05 08:19:00	14	Asymptomatic	0.053
ch641	Female	17	2022-10-24 20:30:00	2022-11-06 09:39:00	13	Moderate	0.055
ch642	Male	17	2022-10-27 00:50:00	2022-11-06 09:06:00	10	Mild	0.071
ch643	Male	17	2022-10-27 07:41:00	2022-11-13 09:18:00	17	Mild	0.05
ch644	Female	17	2022-10-27 21:55:00	2022-11-10 08:56:00	14	Mild	0.05
ch645	Female	17	2022-11-03 04:10:00	2022-11-18 09:05:00	15	Mild	0.05
ch646	Female	17	2022-11-10	2022-11-23	13	Mild	0.076
ch647	Male	17	2022-11-10	2022-11-23	13	Mild	0.05
ch648	Male	17	2022-11-10	2022-11-19	9	Mild	0.078
ch649	Female	17	2022-11-11	2022-11-23	12	Mild	0.106
ch650	Male	17	2022-11-17	2022-11-27	10	Mild	0.05
ch651	Female	17	2022-11-18	2022-11-29	11	Mild	0.05
ch652	Male	17	2022-11-24	2022-12-04	10	Mild	0.05
ch653	Male	18	2022-10-03 08:46:00	2022-10-15 09:45:00	12	Mild	0.328
ch654	Female	18	2022-10-15 08:54:00	2022-10-29 09:52:00	14	Asymptomatic	0.05
ch659	Female	18	2022-10-20 22:42:00	2022-11-02 09:34:00	13	Mild	0.111
ch660	Female	18	2022-10-21 21:42:00	2022-11-06 08:57:00	16	Mild	0.05
ch661	Male	18	2022-10-22 00:10:00	2022-11-01 08:16:00	10	Asymptomatic	0.05
ch662	Male	18	2022-10-22 02:39:00	2022-11-03 08:33:00	12	Asymptomatic	0.101
ch663	Male	18	2022-10-23 03:53:00	2022-11-06 10:07:00	14	Asymptomatic	0.051
ch664	Male	18	2022-10-24 07:21:00	2022-11-06 09:32:00	13	Asymptomatic	0.053
ch665	Male	18	2022-10-25 03:48:00	2022-11-08 08:57:00	14	Mild	0.073
ch666	Female	18	2022-10-25 15:23:00	2022-11-07 09:20:00	13	Asymptomatic	0.075
ch667	Female	18	2022-10-27 09:53:00	2022-11-10 11:40:00	14	Mild	0.05
ch668	Male	18	2022-10-27 17:13:00	2022-11-16 09:36:00	20	Mild	0.265
ch669	Female	18	2022-10-27 17:58:00	2022-11-07 09:34:00	11	Mild	0.05
ch671	Male	18	2022-10-28 13:41:00	2022-11-10 09:14:00	13	Asymptomatic	0.05
ch672	Male	18	2022-10-28 18:12:00	2022-11-11 18:05:00	14	Mild	0.05
ch673	Male	18	2022-10-29 01:18:00	2022-11-15 09:33:00	17	Mild	0.05
ch675	Male	18	2022-11-03 23:31:00	2022-11-16 09:17:00	13	Mild	0.05
ch676	Female	18	2022-11-04	2022-11-23	19	Mild	0.161
ch677	Male	18	2022-11-05	2022-11-20	15	Mild	0.05
ch678	Female	18	2022-11-05 13:50:00	2022-11-17 08:38:00	12	Mild	0.05
ch679	Female	18	2022-11-05	2022-11-20	15	Mild	0.05
ch680	Female	18	2022-11-05 16:25:00	2022-11-13 08:39:00	8	Asymptomatic	0.05
ch681	Female	18	2022-11-05 20:05:00	2022-11-18 10:17:00	13	Mild	0.05

## Sheet: Fig.S1B
Number	Gender	Age	Admission	Discharge	Days	Classification	DAY-0	DAY-7
ch001	Male	0	2022-10-21 17:56:00	2022-11-03 09:13:00	13	Mild	0.077	0.487
ch007	Male	0	2022-11-07 19:57:00	2022-11-18 09:18:00	11	Mild	0.05	1.797
ch041	Female	15	2022-11-09	2022-11-25	16	Mild	0.064	0.132
ch049	Female	17	2022-11-03 04:10:00	2022-11-18 09:05:00	15	Mild	0.05	0.164
ch087	Male	11	2022-10-16	2022-10-28 09:10:00	12	Moderate	0.05	0.351
ch128	Male	17	2022-10-20 23:52:00	2022-11-05 08:21:00	16	Mild	0.091	2.061
ch161	Male	0	2022-11-09	2022-12-01	22	Asymptomatic	0.052	1.816
ch163	Male	1	2022-10-19 02:19:00	2022-11-02 09:02:00	14	Mild	0.05	0.108
ch197	Female	15	2022-10-31 09:24:00	2022-11-10 15:00:00	10	Mild	0.05	0.05
ch210	Male	17	2022-10-27 07:41:00	2022-11-13 09:18:00	17	Mild	0.05	0.168
ch269	Male	1	2022-11-05	2022-11-20	15	Mild	0.05	0.593
ch287	Male	11	2022-10-23 01:03:00	2022-11-10 08:42:00	18	Mild	0.068	1.018
ch292	Male	12	2022-10-29 03:50:00	2022-11-14 10:58:00	16	Mild	0.05	0.496
ch299	Female	13	2022-10-27 07:51:00	2022-11-11 09:45:00	15	Mild	0.084	2.828
ch304	Male	16	2022-10-06 02:33:00	2022-10-17 10:05:00	11	Mild	0.05	0.178
ch330	Male	2	2022-10-29 04:19:00	2022-11-17 09:32:00	19	Mild	0.05	0.057
ch333	Male	2	2022-10-29 17:22:00	2022-11-16 09:56:00	18	Asymptomatic	0.05	0.05
ch342	Male	13	2022-10-21 18:06:00	2022-11-08 09:37:00	18	Mild	0.05	0.193
ch360	Female	2	2022-10-31 04:56:00	2022-11-17 10:50:00	17	Mild	0.05	5.788
ch387	Female	12	2022-10-29 15:51:00	2022-11-17 10:50:00	19	Mild	0.05	0.485
ch446	Male	4	2022-10-19 22:10:00	2022-10-30 09:30:00	11	Mild	0.05	0.9
ch448	Male	11	2022-10-16 23:57:00	2022-11-07 17:30:00	22	Mild	0.05	0.644
ch449	Female	11	2022-10-23 01:25:00	2022-11-07 12:03:00	15	Mild	0.054	0.05
ch481	Female	12	2022-10-29 03:58:00	2022-11-09 08:56:00	11	Mild	0.05	0.065
ch517	Female	17	2022-10-21 23:46:00	2022-10-30 09:30:00	9	Mild	0.058	0.056
ch527	Male	6	2022-10-08 03:10:00	2022-10-25 08:44:00	17	Mild	0.05	0.181
ch547	Female	18	2022-11-04	2022-11-23	19	Mild	0.161	0.631
ch561	Female	7	2022-10-08 03:10:00	2022-10-25 08:50:00	17	Mild	0.05	0.093
ch562	Female	7	2022-10-15 16:47:00	2022-10-28 09:10:00	13	Asymptomatic	0.07	0.105
ch590	Male	12	2022-10-29 20:54:00	2022-11-16 10:39:00	18	Mild	0.05	0.116
ch599	Female	8	2022-10-20 09:43:00	2022-11-02 09:25:00	13	Mild	0.054	0.939
ch600	Male	8	2022-10-21 17:49:00	2022-11-05 09:02:00	15	Mild	0.078	0.127
ch615	Male	8	2022-11-06	2022-11-25	19	Mild	0.098	7.104
ch634	Female	9	2022-10-08 03:10:00	2022-10-25 08:50:00	17	Mild	0.05	0.166
ch639	Male	9	2022-10-17	2022-10-30 09:30:00	13	Asymptomatic	0.05	0.595
ch641	Male	9	2022-10-20 05:48:00	2022-11-03	14	Asymptomatic	0.051	0.131
ch663	Male	10	2022-10-17	2022-10-28 09:10:00	11	Asymptomatic	0.05	0.119
ch678	Female	10	2022-11-01 06:09:00	2022-11-17 11:10:00	16	Mild	0.05	0.071

## Sheet: Fig.S2 N gene
Number	Gender	Age	Admission	Discharge	Days	Peak	Shedding	0	1	2	3	4	5	6	7	8	9	10	11	12	13	14	15	16	17	18	19	20	21	22	23	24	25
ch001	Male	0	2022-10-21 11:37:00	2022-11-03	13	22.15	10		32.69			24.06			22.15			38.94		41
ch002	Male	0	2022-10-24 18:10:00	2022-11-09 09:21:00	16	21.03	14		41	41	41	21.03	21.18		36.31		34.05		22		27.49	39.55	41
ch003	Female	11	2022-11-01	2022-11-28	27	34.14	3		34.14		38.07				41				41			41	41		41	41		41	41	41		41
ch004	Male	0	2022-11-05	2022-11-27	22	23.18	17		34.28				23.18		23.94		37.25		28.08		41		33.91		41	41			41
ch005	Female	0	2022-11-07	2022-11-21	14	24.85	9	31			32.44			24.85			41		37.25		41
ch006	Female	0	2022-11-07	2022-11-24	17	22.59	4		22.59			41				41				41			41	41
ch007	Male	0	2022-11-07 19:57:00	2022-11-18 09:18:00	11	36.72	1		36.82	39.09			36.72				41	41
ch009	Male	0	2022-11-08	2022-11-23	15	23.15	4	29.04	23.15			37.94			41		41					41
ch010	Male	0	2022-11-08	2022-11-22	14	25.08	11		25.08	28.1				41		39.82	34.38		41		41
ch011	Male	0	2022-11-09	2022-11-23	14	26.41	5	26.41					35.43		38.39			41		41	41
ch012	Male	0	2022-11-09	2022-12-01	22	26.17	12		28.18				26.17			33.51		32.26		41		41		41	41		41		41
ch013	Male	10	2022-11-10	2022-11-25	15	23.14	12		41						25.22		37.99	23.14		41		41
ch014	Male	0	2022-11-11	2022-11-21	10	24.02	8	34.66		24.02			34.32			41	41
ch015	Female	10	2022-11-11	2022-11-30	19	25.41	4		25.41			37.53			35.49			35.81		41		41		41		41
ch017	Male	10	2022-11-12	2022-11-26	14	32.44	7	36.24					32.44		41		41		41		41
ch018	Female	0	2022-11-12	2022-11-29	17	34.01	7	34.3		34.01					39.27			41			41	41	41	41
ch019	Male	15	2022-11-13	2022-11-27	14	23.98	12		37.95	39.53				23.98			34.91		33.07	41	41
ch020	Male	0	2022-11-13	2022-11-23	10	20.7	7		22.41			20.7			41		35.62
ch022	Female	0	2022-11-14	2022-12-01	17	31.82	8	32.03					31.82			41			38.09			41		41
ch023	Female	0	2022-11-14	2022-12-02	18	19.91	9	19.91					32.76				41		41			41	41		41
ch024	Male	0	2022-11-14	2022-12-02	18	33.58	6	33.58						41		38.56		41		41	41	41		41	41
ch025	Male	0	2022-11-14	2022-12-01	17	26.56	5	26.56	41		32.4		36.33		41		41			41		41		41
ch026	Male	10	2022-11-14	2022-11-29	15	29.56	12	32.7					29.56				33.59			41		41
ch028	Female	11	2022-11-14	2022-11-23	9	31.62	6		31.62					41		41
ch029	Female	0	2022-11-14	2022-11-25	11	20.15	9		20.15				41		33.64		41	41
ch030	Female	0	2022-11-15	2022-11-30	15	27.97	10	33.69			34.51			38.55	27.97	41	34.28	41	39.04	41	41	41
ch031	Female	0	2022-11-15	2022-12-02	17	21.96	7		21.96				29.28		39.16		39.25		41		41	41		41
ch034	Male	16	2022-11-17	2022-11-28	11	34.57	5	34.57					41		39.18		41	41
ch035	Male	0	2022-11-17	2022-11-29	12	33.48	10	33.48					37.03			34.01		41	41
ch036	Male	0	2022-11-17	2022-12-04	17	30.74	15		30.74	36.64			38.09		36.05		41		41		34.31		41	41
ch037	Male	10	2022-11-17	2022-12-02	15	26.73	6					26.73		37.94					41	41	41	41
ch038	Male	0	2022-11-17	2022-12-03	16	35.59	1		35.59		41		39		36.2		41		41		41	41	41
ch040	Female	0	2022-11-18	2022-11-29	11	30.72	6		38.72			30.72		39.02		38.38		41
ch041	Male	0	2022-11-19	2022-12-03	14	31.65	5	31.65					41			41		41	41	41	41
ch042	Male	0	2022-11-19	2022-12-02	13	21.5	6		21.5					41	35.26		41		41	41
ch044	Male	10	2022-11-20	2022-12-03	13	26.17	4		26.17			41		41	41	41	36.54	41		41
ch045	Male	0	2022-11-20	2022-11-30	10	20.3	4		20.3	27.67		41		37.28	41		41
ch046	Female	0	2022-11-21	2022-12-03	12	28.22	5		28.22				41	41	41	41	41	41	41
ch047	Female	10	2022-11-22	2022-12-02	10	34.62	4		34.62			36.2			41		41
ch048	Female	0	2022-11-22	2022-12-04	12	26.7	6		26.7			33.98		41		41			41
ch049	Female	0	2022-11-22	2022-12-04	12	25.26	6		25.26			31.85		41	41	41	41		41
ch050	Female	0	2022-11-23	2022-12-02	9	38.77	1		41			38.77		41		41
ch052	Male	0	2022-11-24	2022-12-05	11	30.48	4			30.48		41		37.54		41		41
ch053	Female	0	2022-11-24	2022-12-04	10	32.24	4		32.24			41			41		41
ch054	Male	0	2022-11-24	2022-12-02	8	34.63	4		34.63			41		41	41
ch055	Male	0	2022-11-25	2022-12-03	8	30.31	5		30.31				41		41
ch056	Male	0	2022-11-25	2022-12-04	9	31.61	5		31.61				38.52	35.19		41
ch057	Male	0	2022-11-26	2022-12-05	9	33.24	6		33.24					38.29		41
ch058	Female	0	2022-11-27	2022-11-29	2	38.67	1		38.67
ch059	Female	1	2022-10-15 01:05:00	2022-10-30	15	14.94	5	14.94	32.38	35.58	28.78		36.92	41			35.32		41			41
ch060	Male	1	2022-10-15 01:05:00	2022-10-30	15	24.59	11	26.74	28.14	24.59	24.62		29.04		34.79	29.52			41		39.38	41
ch061	Male	1	2022-10-17 06:36:00	2022-10-29	12	15.01	7	35.57	15.01	34.25			30.21		41		38.95		41
ch062	Male	1	2022-10-19 02:19:00	2022-11-02	14	26.55	8	32.95	26.55	29.69			28.18			41				41	41
ch063	Female	1	2022-10-20 03:25:00	2022-11-08 09:53:00	19	30.64	1	30.64	35.37	36.36					41		41		41				41		41	41
ch064	Female	1	2022-10-21 12:24:00	2022-11-09 08:29:00	19	21.94	17		41	41	41	41	41	41	41	41	21.94			32.63		35.07		33.58	39.95	41
ch065	Male	1	2022-10-21 21:57:00	2022-11-06 12:48:00	16	23.15	10		26.94				33.72		23.15			41		41		41	41
ch066	Female	1	2022-10-23 17:22:00	2022-11-07 08:43:00	15	24.18	10		28.49	24.18	33.26			24.37				41			41	41
ch067	Male	1	2022-10-23 23:35:00	2022-11-05 09:28:00	13	23.83	9		33.24	27.12	32.01			23.83			37.75		37.43	41
ch068	Male	1	2022-10-27 06:55:00	2022-11-07 11:52:00	11	23.26	9	23.26				29.76		33.37	33.17	29.58	41	41
ch069	Female	1	2022-10-27 17:54:00	2022-11-11 09:25:00	15	27.44	5		27.44				41			39.86		35.38		41		41
ch070	Male	1	2022-10-27 18:13:00	2022-11-07 09:15:00	11	28.89	5		28.89				35.36			41		39.81
ch071	Male	1	2022-10-29 11:35:00	2022-11-10 09:34:00	12	33.92	9	41		41		33.92					35.13		38
ch072	Male	1	2022-10-29 14:17:00	2022-11-13 08:59:00	15	24.18	6		24.18					38.72		35.59				41		41
ch073	Female	1	2022-10-30	2022-11-22	23	26.99	15	41	39.63	33.44				32.28		32.8	32.33		34.8	35.15	26.99		38.73		41		41		41	41
ch074	Male	1	2022-10-31 06:52:00	2022-11-13 08:46:00	13	32.57	7	37.77						32.57	37.94	37.25		41		39.95
ch075	Male	1	2022-11-01 03:58:00	2022-11-16 09:23:00	15	17.14	8	17.14						32.5		37.74						41
ch076	Male	1	2022-11-01 07:11:00	2022-11-17 12:06:00	16	22.65	6	22.65			29.07			41			41				41		41
ch077	Female	1	2022-11-01 11:47:00	2022-11-18 09:47:00	17	26.91	7		32.26		26.91		27.72		41		41		41		41		41	41
ch078	Male	1	2022-11-01 23:21:00	2022-11-18 09:10:00	17	26.99	10		41	41	33.65	26.99						41			41		41	41
ch079	Male	1	2022-11-02 07:23:00	2022-11-15 08:20:00	13	26.37	10	41	41	41	35.11				26.37			36.01		41
ch080	Female	1	2022-11-02 19:02:00	2022-11-18 09:25:00	16	23.7	8		41			23.7				41						41	41
ch081	Female	1	2022-11-03 10:55:00	2022-11-15 09:13:00	12	29.2	10		29.2					41	29.75			41	41
ch082	Female	1	2022-11-04	2022-11-20	16	25.21	13		36.38	25.21			41	36.2			41		30.61		41		41
ch083	Male	1	2022-11-04 21:36:00	2022-11-15 09:04:00	11	25.3	5		25.3				35.35			36.35		41
ch084	Female	1	2022-11-04	2022-11-23	19	20.11	16		41	41	41	41	24.51	35.68				20.11				36.82	33.44	37.6		41
ch085	Male	1	2022-11-05	2022-11-20	15	21.6	13	33.71			41			29.85	21.6			38.65		31.26	37.84	35.47
ch086	Male	1	2022-11-05 20:04:00	2022-11-18 10:18:00	13	22.07	7		31.03			22.07			37.67		41		41	41
ch087	Male	1	2022-11-05	2022-11-22	17	22.52	3		22.52	31.5	41		35.13		37.01		41		35.66	41				41
ch088	Male	1	2022-11-06 00:27:00	2022-11-17 09:59:00	11	27.16	9	27.16					38.59		34.27		38.1	41
ch089	Female	1	2022-11-06	2022-11-19	13	25.69	5	25.69			31.3		41		41		41		41	41
ch090	Male	1	2022-11-06	2022-11-20	14	32.45	8		32.45							37.98	36.14			36.15
ch091	Male	1	2022-11-06	2022-11-20	14	24.57	6		24.57					35.49			41			41	41
ch092	Male	1	2022-11-06 20:25:00	2022-11-18 09:37:00	12	26.69	10		32.69				26.69			34.92		41	37.75
ch093	Female	1	2022-11-06	2022-11-29	23	26.98	20		34.21			26.98			32.12		41			38.39			41		41		30.09	39.1		41
ch094	Male	1	2022-11-07	2022-11-22	15	31.21	4	31.21				36.34			36.46			41				41
ch095	Female	1	2022-11-07	2022-11-25	18	33.32	16		33.71							38.2			41	41	41	35.57	33.32	41	41
ch096	Male	1	2022-11-07	2022-11-24	17	25.19	11	25.19			29.08			36.56		41		34.63	41	41		41		41
ch097	Male	1	2022-11-07 15:26:00	2022-11-17 09:44:00	10	33.25	4		33.25			39.57			41		41
ch098	Female	1	2022-11-07	2022-12-03	26	38.07	1		41					41		38.19		38.07			41	41				41						41	41
ch099	Male	1	2022-11-07	2022-11-20	13	36.05	1		36.05					36.84	41	41		38.31		41
ch100	Female	1	2022-11-08	2022-11-21	13	33.65	10	41					33.65					41		41
ch101	Male	1	2022-11-08	2022-11-19	11	28.97	4		28.97			41		41			41	41
ch102	Male	1	2022-11-09	2022-11-22	13	22.68	11		38.22					22.68					41	41
ch103	Male	1	2022-11-09	2022-11-28	19	30.78	17		30.78					37.41			41		41		41		30.82		41	41
ch104	Female	1	2022-11-10	2022-11-20	10	21.9	3		21.9		39.4				41		41
ch105	Female	1	2022-11-10	2022-11-27	17	29.81	15		31.47					34.05				29.81		41		34.49	41	41
ch106	Female	1	2022-11-10	2022-11-22	12	27.9	10		32.41			35.74			27.9			41	41
ch107	Female	1	2022-11-12	2022-11-24	12	16.9	9	16.9					24.25				36.26		41
ch108	Female	1	2022-11-12	2022-11-26	14	27.27	12		31.98			35.4				27.27			32.29	41	41
ch109	Male	1	2022-11-13	2022-11-23	10	25.93	5		25.93				41			41	41
ch110	Male	1	2022-11-14	2022-11-27	13	30.27	10	30.27						33.7		32.6		41		41
ch111	Male	1	2022-11-14	2022-12-04	20	36.91	1		37.72		36.91		38.32					41	41								41
ch112	Female	1	2022-11-15	2022-12-01	16	24.78	11	41	24.78	25.22			36.67		31.19		33.3		41		41		41
ch113	Male	1	2022-11-15	2022-11-26	11	34.44	6	34.44						36.93				41
ch114	Female	1	2022-11-15	2022-11-26	11	31.56	6		31.56					37.19		41		41
ch115	Female	1	2022-11-15	2022-12-04	19	37.08	1		37.21					41		41		41	37.08	41	41		41		41	41
ch116	Female	1	2022-11-16	2022-12-02	16	32.62	4	32.62				38.65			41		37.68		41		41		41
ch117	Male	1	2022-11-17	2022-11-29	12	17.82	6		17.82				29.15	41	41			41	41
ch120	Male	1	2022-11-17	2022-11-29	12	21.14	9		21.14					24.85			41		41
ch121	Male	1	2022-11-17	2022-12-01	14	39.21	1		41	39.21		41					41	41			41
ch122	Male	1	2022-11-18	2022-11-26	8	31.88	6		31.88					41	41
ch123	Male	1	2022-11-18	2022-11-29	11	19.5	6		19.5					38.73		41		41
ch124	Male	1	2022-11-19	2022-11-29	10	23.46	5	23.46					35.74		37.62		41
ch125	Male	1	2022-11-19	2022-12-03	14	29.19	11	33.86					36.34		29.19	34.65	34.01	33.66	39.13		41
ch126	Female	1	2022-11-19	2022-12-04	15	28.33	6		28.33					38.94		41		41		41	41	41
ch127	Male	1	2022-11-21	2022-12-01	10	26.95	5	30.05				26.95	37.82			36.09	41
ch128	Male	1	2022-11-21	2022-12-04	13	24.88	8	34.49						24.88		41		41		41
ch129	Male	1	2022-11-21	2022-11-30	9	31.04	6	31.04						39.15		41
ch130	Male	1	2022-11-21	2022-12-01	10	36.16	1		36.16			37.78		41	41		41
ch131	Male	1	2022-11-21	2022-12-02	11	33.22	4		33.22			37.8			41			41
ch132	Female	1	2022-11-21	2022-12-04	13	33.37	6		33.37					41						41
ch134	Female	1	2022-11-22	2022-12-03	11	27.01	4		27.01			38.8		41		41		41
ch137	Male	1	2022-11-23	2022-12-03	10	24.18	5		24.18				36.17		41		41
ch139	Male	1	2022-11-24	2022-12-04	10	31.52	6		31.52					37.3		41	41
ch142	Female	1	2022-11-24	2022-12-03	9	36.3	1		36.3					41		41
ch143	Male	1	2022-11-24	2022-12-03	9	33.12	7		33.12						41	41
ch145	Male	1	2022-11-25	2022-12-04	9	17.49	6	17.49						41		41
ch147	Male	1	2022-11-25	2022-12-06	11	38.74	1		38.74					41		41		41
ch148	Male	1	2022-11-26	2022-12-05	9	39.41	1		39.41			41		41		41
ch149	Male	1	2022-11-26	2022-12-05	9	32.57	6		32.57					41		41
ch153	Male	2	2022-10-17 06:36:00	2022-10-29	12	33.42	7		41	33.42	35.25			34.23	41		41		41
ch154	Female	2	2022-10-18 03:25:00	2022-10-30	12	30.64	1	30.64	41	36.82				41	41		41		41
ch155	Female	2	2022-10-19 02:19:00	2022-10-28	9	26.2	5	27.38		26.2			41	41		41
ch156	Male	2	2022-10-19 08:56:00	2022-11-05 09:29:00	17	31.3	13	34.2	34.63	41		35.95		39.98	32.78		35.89	31.3	38.31	34.49	38.61	41	41	41
ch157	Male	2	2022-10-19 02:19:00	2022-11-03	15	26.56	12		26.56	33.24	31.68	30.16				41		30.17		39.82		39.29
ch158	Female	2	2022-10-24 17:46:00	2022-11-08 09:37:00	15	27.53	6		41	36.48	27.53			39.4		39.14		41	33.11		37.56	41
ch159	Male	2	2022-10-25 16:36:00	2022-11-12 09:26:00	18	25.29	16		41		41	41	41	41	41	25.29						34.34		41	41
ch160	Female	2	2022-10-27 22:44:00	2022-11-10 09:18:00	14	26.7	9		31.14	35.32				26.7			39.21		41		41
ch161	Male	2	2022-10-29 04:19:00	2022-11-17 09:32:00	19	23.7	11	23.7				31.1		25.16					39.86			41	41		41	41
ch162	Male	2	2022-10-29 17:22:00	2022-11-16 09:56:00	18	33.16	8		37.98				33.16			35.77		38.54		41		41	41		39.05
ch163	Female	2	2022-10-31 04:56:00	2022-11-17 10:50:00	17	29.5	11	36.84	29.76	41		41		38.1			29.5		41		41			41
ch164	Female	2	2022-10-31 14:35:00	2022-11-14 10:30:00	14	33.49	6	33.49				34.02		35.29			38.76		37.68		41
ch166	Female	2	2022-11-03	2022-11-23	20	28.93	9	37.73	32.72		28.93		41		33.26		41		41		41	41					41
ch167	Female	2	2022-11-03 15:15:00	2022-11-11 22:06:00	8	33.06	-		33.77			34.95			33.06
ch168	Female	2	2022-11-04 13:27:00	2022-11-17 13:03:00	13	28.49	7		35.6		39.93		28.49		41		41		41	41
ch169	Female	2	2022-11-05 01:13:00	2022-11-18 08:39:00	13	31.13	10	41			35.19			31.13				41		41
ch170	Female	2	2022-11-05	2022-11-26	21	27.45	18		27.65		39.25		28.47		31.55		27.45		41	41			34.49	30.94		41		41
ch171	Male	2	2022-11-06	2022-11-20	14	34.73	9		36.39			41		34.73			41		41		41
ch172	Male	2	2022-11-06	2022-11-21	15	27.45	8		32.99			27.45				41				41		41
ch173	Female	2	2022-11-07	2022-11-22	15	25.35	8	36.42					25.35			41	41			41		41
ch174	Female	2	2022-11-07	2022-11-19	12	30.72	6		32.08			30.72		37.63			41		38.93
ch175	Female	2	2022-11-08	2022-11-20	12	35.94	1		36.7						41		35.94		41
ch176	Female	2	2022-11-09	2022-11-19	10	26.76	7		37.6	26.76					41		38.54
ch177	Male	2	2022-11-09	2022-11-23	14	28.05	8		31.41				34.01	28.05		36.23		41	41		41
ch178	Female	2	2022-11-09	2022-12-02	23	26.79	21		41					26.79					41		41		41		28.09		41	34.99	41	41
ch179	Female	2	2022-11-10	2022-11-20	10	25.14	7		25.14						41		41
ch180	Female	2	2022-11-10	2022-11-21	11	27.6	8		27.6					32.93		41		41
ch181	Male	2	2022-11-10	2022-11-20	10	29.93	7		29.93						41		41
ch182	Female	2	2022-11-11	2022-11-26	15	18.65	4	18.65				41			37.11			36.49		41		41
ch183	Female	2	2022-11-12	2022-11-24	12	32.4	6	32.4						37.41		41	41	41	41
ch184	Male	2	2022-11-12	2022-11-22	10	33.72	7		41			33.72			41		41
ch186	Male	2	2022-11-13	2022-12-01	18	30.18	5		30.18				41			41		41		41		41		41	41
ch187	Male	2	2022-11-13	2022-11-28	15	26.31	9		41				26.31				41				41	41
ch188	Male	2	2022-11-14	2022-11-27	13	20.61	8		31.08				20.61			41		41		41
ch190	Female	2	2022-11-15	2022-11-28	13	26.63	9	26.63					27.19				41	41		41
ch191	Female	2	2022-11-16	2022-11-27	11	26.53	8		34.3					26.53		41		41
ch192	Male	2	2022-11-17	2022-11-29	12	28.99	5	28.99					41		36.65		41	41	41
ch193	Female	2	2022-11-17	2022-12-03	16	33.64	5	33.64					41			41			41		41		41
ch194	Female	2	2022-11-17	2022-12-04	17	35.18	1		36.02				35.18		41		41		41		41		41	41
ch195	Female	2	2022-11-17	2022-12-02	15	33.12	6			41	33.12			36.76					41	41	41	41
ch196	Male	2	2022-11-17	2022-11-29	12	36.71	1		37.14				41		41		36.71	41	41
ch197	Male	2	2022-11-17	2022-11-29	12	32.07	6		32.07					41			41		41
ch198	Male	2	2022-11-18	2022-11-29	11	26.85	7	31.5				26.85			41	38.74		41
ch200	Male	2	2022-11-18	2022-11-30	12	34.15	9		37.47					37.15		34.15	36.12	41	41
ch201	Male	2	2022-11-19	2022-11-30	11	21.87	9	21.87						29.24			41	41
ch203	Female	2	2022-11-19	2022-11-30	11	35.42	1		41	41	37.14		39.34		35.42		41	41
ch204	Female	2	2022-11-19	2022-11-29	10	32.57	8		41		32.57			34.38		41	41
ch205	Female	2	2022-11-20	2022-12-02	12	28.44	10	28.44						41		30.94		41	41
ch206	Female	2	2022-11-20	2022-12-01	11	25.1	8		36.74			36.59	25.1			41		41
ch207	Male	2	2022-11-20	2022-12-04	14	23.61	6		23.61					41	41	41	41	41		41	41
ch208	Female	2	2022-11-20	2022-12-04	14	20.32	6		20.32					36.43			41		41		41
ch209	Female	2	2022-11-21	2022-11-29	8	25.53	5		25.53				41		41
ch210	Male	2	2022-11-22	2022-11-30	8	18.34	4		18.34			35.5		38.57	41
ch211	Male	2	2022-11-24	2022-12-02	8	28.6	3	28.6			38.02		41		41
ch212	Male	2	2022-11-24	2022-12-02	8	38.08	1		38.08			39.22		41	41
ch213	Male	2	2022-11-26	2022-12-04	8	34.12	6	37.58	41				34.12	41	41
ch214	Female	2	2022-11-26	2022-12-04	8	33.35	4		33.35			41		41	41
ch215	Male	2	2022-11-27	2022-12-06	9	34.36	3		34.36		41		41		41	41
ch216	Female	3	2022-10-14	2022-10-30	16	20.73	11	23.46	20.73	41	33.74		25.11		39.9		26.59		39.12	41	41	41	41
ch217	Male	3	2022-10-16 05:41:00	2022-11-04	19	32.01	7	32.01	38.57	39.27			34.69		35.51		41		41		41			41		41
ch218	Male	3	2022-10-17 06:36:00	2022-10-28	11	25.78	8		29.53	31.74	26.09			25.78		36.48		41
ch219	Male	3	2022-10-19 02:19:00	2022-10-27	8	32.91	6	38.66	41	35.58			32.91	41	41
ch220	Male	3	2022-10-20 04:21:00	2022-11-06 09:12:00	17	17.43	12	28.47	17.43	30.24		25.64		35.3		37.21		34.79		41	41		41	39.49
ch221	Male	3	2022-10-20 10:43:00	2022-11-09 08:49:00	20	22.9	12		25.89				30.87	22.9	23.14				33.39	41	41	41	41	41		41	41
ch222	Male	3	2022-10-20 19:56:00	2022-11-08 09:56:00	19	29.32	6		29.32	34.55		31.46		39.1	39.86		41			41			41		41	41
ch223	Male	3	2022-10-20 00:19:00	2022-11-02	13	31.06	2		31.06	41	39.1			39.8					37.81	41
ch224	Male	3	2022-10-29 12:36:00	2022-11-11 17:34:00	13	23.97	7	23.97							41			39.44		41
ch225	Male	3	2022-10-31 04:32:00	2022-11-12 08:32:00	12	37.23	0	41			39.29		41		41		41	37.23	41
ch226	Female	3	2022-11-01 04:28:00	2022-11-17 10:09:00	16	22.21	9	22.21					33.63				41	41			41	39.92	41
ch227	Female	3	2022-11-01 07:41:00	2022-11-16 08:30:00	15	25.29	6	36.76			25.29			41		41					41	41
ch228	Male	3	2022-11-02 12:25:00	2022-11-15 10:38:00	13	35.12	1		35.12						36.87			41		41
ch229	Male	3	2022-11-03 21:36:00	2022-11-16 09:31:00	13	33.33	10		34.28	33.62			41			33.33		39.95		41
ch230	Female	3	2022-11-05	2022-11-19	14	31.85	7	31.85					33.11		41			41			41
ch231	Male	3	2022-11-05	2022-11-21	16	22.44	12		26.22			22.44						38.64	34.48	41	38.13	41	41
ch232	Male	3	2022-11-05 16:41:00	2022-11-17 12:23:00	12	28.42	7		29.76		41		28.42		36.49			41	39.83
ch233	Male	3	2022-11-07	2022-11-19	12	33.59	6		34.32		33.59			37.73			36.07		41
ch234	Male	3	2022-11-08	2022-11-25	17	28.64	9	33.91				36.47		28.64			41			41		41	41	41
ch235	Female	3	2022-11-08 14:11:00	2022-11-17 09:49:00	9	38.92	1		39.67			38.92		41		41
ch236	Male	3	2022-11-09	2022-11-27	18	29.68	11		41	41	41	41	41	41	41	41	41	29.68	35.39					41	41	41
ch237	Male	3	2022-11-09	2022-11-28	19	34	4	34				41					41				41					41
ch238	Female	3	2022-11-10	2022-11-30	20	39.05	1		41						39.05		41			41		41				41	41
ch239	Male	3	2022-11-10	2022-11-26	16	34.97	7		34.97						41		41		41		41		41
ch240	Female	3	2022-11-12	2022-11-21	9	32.02	7		41		37.52		32.02		41	41
ch242	Male	3	2022-11-13	2022-11-23	10	33.05	5		33.05				41		41		41
ch243	Male	3	2022-11-14	2022-11-27	13	20.03	11	31.56						39.55	41		20.03		41	41
ch244	Female	3	2022-11-14	2022-11-28	14	35.87	1		41			38.75		35.87	41		41		41	41	41
ch246	Female	3	2022-11-15	2022-11-29	14	37.67	1		41					41			41		37.67		41
ch247	Female	3	2022-11-15	2022-11-24	9	36.57	1		41	36.57		41			41	41
ch248	Female	3	2022-11-17	2022-11-29	12	22.5	6		22.5				34.75	41	41			41	41
ch251	Male	3	2022-11-18	2022-11-30	12	22.52	8		22.52				31.42			41	41	41	41
ch253	Male	3	2022-11-19	2022-12-03	14	33.97	3		33.97		36.57		41		41		41		41		41
ch254	Female	3	2022-11-19	2022-12-04	15	28.9	10		34.49					41		28.9		41	41			41
ch256	Male	3	2022-11-23	2022-12-03	10	33.38	2	41	33.38	36.61		41			41		41
ch257	Female	3	2022-11-23	2022-12-01	8	33.29	5		33.29				41		41
ch260	Female	3	2022-11-25	2022-12-05	10	38.11	1		38.11				38.2		41		41
ch261	Male	3	2022-11-25	2022-12-04	9	35.32	2			35.32				41		41
ch262	Male	3	2022-11-26	2022-12-04	8	34.45	6	34.45						36.47	41
ch263	Male	3	2022-11-26	2022-12-04	8	35.21	1		38.96				35.21		41
ch264	Female	3	2022-11-27	2022-12-06	9	34.72	7		41			34.72			41	41
ch266	Male	4	2022-10-03 15:10:00	2022-10-16 08:38:00	13	31.99	6	41	41	36.84	31.99			39.37		39.24			41	41				41				41
ch267	Female	4	2022-10-13 10:59:00	2022-10-23	10	24.74	8	24.74	34.54	38.48			41	28.03		39.9	41
ch268	Female	4	2022-10-15 01:05:00	2022-10-27	12	26.27	10		41	41	41			28.76	26.27			39.04	41
ch269	Female	4	2022-10-16 05:41:00	2022-11-02	17	26.41	9	27.97	26.41	35.01				34.21	32.75		39.03			41	41		41	39.98
ch270	Female	4	2022-10-16 05:41:00	2022-10-27	11	27.74	9		38.07	34.11	41		28.32		27.74		41	41
ch271	Male	4	2022-10-17 06:36:00	2022-10-29	12	29.42	3		41	29.42	41			35.08	36.9			41	41
ch272	Male	4	2022-10-18 03:25:00	2022-10-26	8	32.04	4		32.04			41		35.01	41
ch273	Male	4	2022-10-19 02:19:00	2022-11-04	16	35.92	0	41	41	36.49			35.92	41	41		36.46		41		41		41
ch274	Male	4	2022-10-19 12:26:00	2022-11-09 09:08:00	21	28.87	3	34.66	39.42	28.87	39.51		41	38.74	41		41			41		41		41		41		41
ch275	Male	4	2022-10-19 02:19:00	2022-11-03	15	20.2	8		20.2	41	36.65	32.63				41		41		41		41
ch276	Male	4	2022-10-19 02:19:00	2022-10-30	11	16.02	6		18.64	16.02				36.81		41		38.41
ch277	Female	4	2022-10-21 12:25:00	2022-11-09 08:37:00	19	22.51	14		41	41	41	41	22.51	41		29.84			29.54		30.79	41		41		41
ch278	Female	4	2022-10-23 00:04:00	2022-11-07 08:49:00	15	27.17	3	27.17	34.38		41			37.69	41				41		41	41
ch279	Female	4	2022-10-23 23:33:00	2022-11-05 09:30:00	13	24.27	9		24.27	26.28	28.45			32.09			39.93		41	41
ch280	Female	4	2022-10-21 22:30:00	2022-11-06 11:09:00	16	27.22	12					27.22	27.62					33.16		41	41		41
ch281	Female	4	2022-10-26 16:14:00	2022-11-06 12:38:00	11	20.57	9		20.57				37.05		32.46		41	41
ch282	Male	4	2022-10-28 19:56:00	2022-11-12 09:19:00	15	26.09	6		41		26.09			37.37		39.74						38.49
ch283	Male	4	2022-11-04 16:53:00	2022-11-13 08:15:00	9	22.6	7		28.77		22.6		23.55		41	36.76
ch284	Male	4	2022-11-04	2022-11-20	16	31.35	8		39.51				31.35			41		41		41		41	41
ch285	Female	4	2022-11-05 17:54:00	2022-11-16 09:21:00	11	28	5		28				41			35.18	37.88	37.62
ch286	Female	4	2022-11-07	2022-11-20	13	33.22	5		33.22				38.3			41			41	41
ch287	Female	4	2022-11-08	2022-11-28	20	30.37	4		30.37			41			41			41		41			41		41	41	41
ch288	Female	4	2022-11-09	2022-11-23	14	29.01	6		29.01					41	41	41		41	41		41
ch289	Female	4	2022-11-10	2022-11-19	9	35.23	1		35.23				35.24		38.01	41
ch290	Female	4	2022-11-11	2022-11-29	18	33.68	6	41		33.68				36.43		41		41		41	41	41	41	41	41
ch292	Female	4	2022-11-11	2022-11-24	13	24.32	10		24.32		41				31.48			41		41
ch293	Female	4	2022-11-12	2022-11-21	9	33.09	6	33.09						41		41
ch294	Female	4	2022-11-12	2022-11-23	11	32.99	8		41	34.68			32.99			41		41
ch295	Male	4	2022-11-14	2022-11-22	8	27.72	5	27.72					38.38		41
ch296	Female	4	2022-11-14	2022-12-01	17	26.8	5	26.8					35.91					41			41		41	41
ch297	Female	4	2022-11-14	2022-12-02	18	15.75	13	15.75					31.86		41		41		30.74		41		41		41
ch298	Male	4	2022-11-14	2022-12-04	20	32.09	14		41		32.09		41					35.81	34.84			36.08					41
ch299	Female	4	2022-11-14	2022-12-01	17	30.12	6		30.12					35.58		38.29		41			37.26			41
ch300	Male	4	2022-11-15	2022-11-24	9	28.68	5		28.68				37.24		41	41
ch301	Male	4	2022-11-17	2022-11-26	9	21.11	6		21.11					41		38.04
ch302	Male	4	2022-11-17	2022-12-05	18	33.56	4		33.56			37.81			41							41			41
ch303	Female	4	2022-11-17	2022-11-29	12	14.33	9		14.33				33.55		29.73		36.62		41
ch305	Female	4	2022-11-22	2022-12-04	12	33.53	4		33.53			41		41		41			41
ch307	Female	4	2022-11-24	2022-12-03	9	37.15	1		41			37.24		37.15		41
ch308	Male	4	2022-11-25	2022-12-03	8	30.92	5		41	41	30.92		41		41
ch309	Female	4	2022-11-26	2022-12-06	10	34.73	7		41			34.73			41		41
ch310	Male	4	2022-11-26	2022-12-04	8	35.13	1		35.13			37.43		35.32	41
ch311	Female	4	2022-11-26	2022-12-04	8	32.25	6		32.25					41	41
ch312	Female	4	2022-11-27	2022-12-04	7	36.39	1		36.39			41		41
ch313	Male	5	2022-10-14	2022-11-03	20	22.71	14		23.51	22.71	29		28.11		34.69		31.13			32.16		38.41	35.29				41
ch314	Male	5	2022-10-16 05:41:00	2022-10-27	11	26.23	9	26.23	28.8	31.47			35.88		32.02		41	41
ch315	Male	5	2022-10-16 05:41:00	2022-10-31	15	27.08	7		29.34	27.08	30.17			33.77	41		41				41	41
ch316	Female	5	2022-10-17 06:36:00	2022-10-28	11	14.05	5	19.93	14.05	29.25			37.87		35.35		41	41
ch317	Male	5	2022-10-17 06:36:00	2022-10-27	10	24.17	1	24.17	41	36.04				41	41		41
ch318	Male	5	2022-10-17 06:36:00	2022-11-02	16	28.04	8		31.24	35.09				28.04		41			41				41
ch319	Female	5	2022-10-17 06:36:00	2022-10-29	12	16.19	3		21.94	16.19	38.41			41	41		38.93		41
ch320	Female	5	2022-10-17 06:36:00	2022-11-03	17	24.03	3		34.23	24.03	35.18			38.62			41		41	41		38.31		41
ch321	Female	5	2022-10-18 03:25:00	2022-10-26	8	28.38	2	32.46	28.38	36.91	41	41	41	41	39.24
ch322	Male	5	2022-10-18 20:51:00	2022-11-05 08:25:00	18	29.05	6		29.05	33.36				38.75	37.12		39.62			38.19			41		41
ch323	Male	5	2022-10-19 00:58:00	2022-11-06 08:51:00	18	21.87	6	21.87	24.85	27.7	25.67	30.25		39.29	41	41	35.62		38.47			41		35.71	41
ch324	Male	5	2022-10-20 00:19:00	2022-11-04	15	23.76	10	36.6				28.7		36.71	23.76			35.78	36.95		41	41
ch325	Female	5	2022-10-20 00:19:00	2022-10-28	8	27.67	6	27.67			31.13			41	41
ch326	Male	5	2022-10-20 00:19:00	2022-11-04	15	30.36	9	35.6				30.36		35.72	32.17		41	41			41	41
ch327	Female	5	2022-10-20 00:19:00	2022-11-04	15	24.89	13		24.89				25.28			32.45		29.03			41	41
ch328	Female	5	2022-10-22 19:30:00	2022-11-06 10:38:00	15	38.75	3			38.75				41					41	41		41
ch329	Male	5	2022-10-23 23:57:00	2022-11-08 08:39:00	16	17.75	7		17.75			31.38			41		41					41	41
ch330	Female	5	2022-10-31 10:59:00	2022-11-13 08:28:00	13	29.16	5		34.36		33.24		35.89		37.73		29.16		38.68	35.75
ch331	Male	5	2022-10-31 20:23:00	2022-11-08 08:36:00	8	36.17	1		36.17					41	39.23
ch332	Male	5	2022-11-01 14:57:00	2022-11-17 10:07:00	16	30.3	14		41						32.1		30.3		33.92	31.39		41	41
ch333	Male	5	2022-11-02 22:05:00	2022-11-15 12:37:00	13	27.52	11		41	41	38.01	27.52					41	34.8	41	41
ch334	Male	5	2022-11-04	2022-11-21	17	38.57	2			41	38.57					41	41	41					41	41
ch335	Male	5	2022-11-07 20:26:00	2022-11-16 09:21:00	9	39.35	0		41				41		39.35	41
ch336	Male	5	2022-11-09	2022-12-02	23	30.15	16		30.24			31.56		36.35		30.23		41			34.12	30.15		41	41			41		41
ch337	Male	5	2022-11-10	2022-11-23	13	25.59	10		32.58					25.59				36.59		41
ch338	Male	5	2022-11-11	2022-11-24	13	31.98	5		31.98				41	37.31			41		41	41
ch339	Male	5	2022-11-12	2022-11-26	14	33.54	6	33.54						36.86			41		41		41
ch340	Female	5	2022-11-13	2022-11-28	15	22.75	12	31.59					22.75				33.74			35.66		41
ch341	Female	5	2022-11-14	2022-12-01	17	29.6	9		29.6					32.61		34.15	37.47	41			41			41
ch342	Male	5	2022-11-14	2022-11-29	15	34.88	6		34.88					41			41		41		41	41
ch343	Male	5	2022-11-14	2022-11-24	10	33.08	7		41	41	36.66	37.42	33.08		41		41
ch344	Male	5	2022-11-16	2022-11-24	8	31.41	4		31.41			41		41	41
ch345	Male	5	2022-11-16	2022-11-24	8	34.67	4		34.67			39.03		38.76	41
ch346	Male	5	2022-11-16	2022-11-28	12	23.73	9		32.18					23.73			41	41	41
ch347	Male	5	2022-11-18	2022-11-26	8	34.63	4		34.63			41		41	41
ch348	Female	5	2022-11-19	2022-11-29	10	31.76	7		36.1					31.76	41	39.25	41
ch349	Male	5	2022-11-20	2022-12-01	11	22.93	8	35.68					22.93			41		41
ch350	Female	5	2022-11-20	2022-11-28	8	33.82	5	33.82					39.29		41
ch351	Female	5	2022-11-20	2022-11-29	9	35.99	1		35.99				41			41
ch352	Male	5	2022-11-24	2022-12-02	8	33.18	5		41		33.18		41		41
ch354	Female	5	2022-11-25	2022-12-03	8	34.02	6		34.02					41	41
ch355	Male	5	2022-11-25	2022-12-03	8	33.44	6		33.44					41	41
ch356	Male	5	2022-11-25	2022-12-03	8	31.3	5		31.3				41		41
ch357	Female	5	2022-11-26	2022-12-05	9	37.73	1		41					37.73		41
ch358	Male	5	2022-11-26	2022-12-03	7	38.78	1		38.78			41		41
ch359	Female	5	2022-11-27	2022-11-30	3	36.79	1		36.79
ch360	Male	6	2022-10-01 23:40:00	2022-10-13 08:40:00	12	26.57	7		33.26	33.62	26.57		33.77		41				41
ch361	Male	6	2022-10-08 03:10:00	2022-10-25	17	17.74	5	17.74	18.28	24.02	23.47	31.21	37.64		36.72		41		35.49		41		41	36.04			41					41
ch362	Female	6	2022-10-09 08:37:00	2022-10-23 08:37:00	14	34.23	12	41	41	36.27	41	37.65		41	41	37.8		34.23		41	41
ch363	Male	6	2022-10-15 01:05:00	2022-10-27	12	27.44	6		27.44	35.3	33.86			35.55	41			38.11	41
ch364	Male	6	2022-10-16 05:41:00	2022-10-30	14	27.28	2	27.28	41	41					41		41		41		41
ch365	Male	6	2022-10-17 06:36:00	2022-11-01	15	23.56	6			23.56	31			38.42			41		39.33			41
ch366	Female	6	2022-10-18 03:25:00	2022-10-29	11	30.92	5	41	36.96	30.92			41			39.08		41
ch367	Male	6	2022-10-19 02:19:00	2022-10-31	12	24.19	6		24.19					41	39.31		41		41
ch368	Male	6	2022-10-19 02:19:00	2022-10-28	9	29.61	5	29.61	30.4	32.12			36.35	41		41
ch369	Female	6	2022-10-19 02:19:00	2022-11-04	16	32.4	2	34.82	32.4	41			41	41	41		41		41		41		41
ch370	Male	6	2022-10-19 21:16:00	2022-11-06 08:39:00	18	28.05	5		31.05	28.05			38.3	41	41		36.49			41		33.85		41	41
ch371	Male	6	2022-10-20 00:19:00	2022-11-04	15	31.81	4		31.81			36.78			41			41		41		41
ch372	Male	6	2022-10-21 11:37:00	2022-11-03	13	37.7	4				41			37.7			41			41
ch373	Male	6	2022-10-30 18:54:00	2022-11-15 09:31:00	16	36.66	1		36.66					41				41			41		41
ch374	Male	6	2022-10-31 09:06:00	2022-11-16 09:19:00	16	27.35	7	35.24				27.35			41			41			41		41
ch375	Male	6	2022-10-31 12:43:00	2022-11-15 13:24:00	15	26.96	10	26.96						33.4		34.3		37.59	37.35		41	41
ch376	Male	6	2022-10-31 19:39:00	2022-11-09 08:49:00	9	38.92	1		41	38.92					41	41
ch377	Female	6	2022-11-03 21:09:00	2022-11-18 08:49:00	15	21.1	12		32.01			21.1				31.01				41		41
ch378	Female	6	2022-11-05 00:57:00	2022-11-14 08:47:00	9	23.32	5	41	35.54	23.32			36.05		41	41
ch379	Male	6	2022-11-05	2022-11-19	14	32.2	10	41					37.53		33.33	32.2		41			41
ch380	Male	6	2022-11-08 03:13:00	2022-11-16 08:32:00	8	28.17	6	38.63	38.02	28.17				41	41
ch381	Female	6	2022-11-08 14:06:00	2022-11-17 09:46:00	9	37.87	1		37.87			41		41		41
ch382	Male	6	2022-11-09	2022-11-20	11	27.88	9		41					27.88			41	41
ch383	Male	6	2022-11-10	2022-11-19	9	26.36	6		26.36					41		41
ch384	Female	6	2022-11-10	2022-11-24	14	26.4	7		26.4						41		41		41		41
ch385	Male	6	2022-11-10	2022-11-25	15	23.92	10		31.46					23.92				41		41		41
ch386	Female	6	2022-11-11	2022-11-29	18	33.71	6	41			33.71			36.68		41		41		41		41	41	41	41
ch387	Male	6	2022-11-12	2022-11-29	17	30.1	15		30.1				35.35			30.32			41			31.67	41	41
ch389	Male	6	2022-11-13	2022-11-29	16	28.04	12		28.04			38.47	39.42	35.83			41		33.59	41	41	41	41
ch390	Female	6	2022-11-13	2022-11-27	14	16.83	9		16.83					27.02			41		36.45		41
ch391	Male	6	2022-11-15	2022-11-23	8	39.08	1		39.08				41		41
ch392	Female	6	2022-11-17	2022-12-03	16	26.92	4	26.92				41		41			41		41		41		41
ch393	Male	6	2022-11-19	2022-12-02	13	25.6	6		25.6					37.39		37.86	41			41
ch395	Male	6	2022-11-21	2022-11-30	9	35.8	1		35.8			36.44		41		41
ch396	Female	6	2022-11-22	2022-12-03	11	33.67	5		33.67				41				41	41
ch397	Female	6	2022-11-25	2022-12-03	8	38.77	1		38.77				41		41
ch398	Male	6	2022-11-26	2022-12-04	8	34.27	6		34.27					41	41
ch399	Female	6	2022-11-26	2022-12-01	5	36.31	1		36.31		41	41
ch400	Female	7	2022-10-09	2022-10-25 08:50:00	17	19.08	9	24.47	19.28	19.08	26.19	29.65	37.13		25.24		41		37.22		41		41	41			41					41
ch401	Female	7	2022-10-15 01:05:00	2022-10-28	13	22.12	11	41	32.59	36.6	22.12		34.45		31.81		33.37		41	36.06
ch402	Female	7	2022-10-16 05:41:00	2022-10-26	10	33.52	4	39.87	39.89	33.52		38.5		41	41		41
ch403	Male	7	2022-10-17 06:36:00	2022-11-03	17	21.54	7	21.58	21.54	30.19				34.47	39.9		41			41				41
ch404	Female	7	2022-10-19 02:19:00	2022-10-29	10	26.4	7		41		26.4			31.11	41		41
ch405	Female	7	2022-10-20 04:20:00	2022-11-06 09:05:00	17	21.86	9	21.86	25.23	27.93		24.43		31.1		34.46	41	41		41	41		41	41
ch406	Male	7	2022-10-20 00:19:00	2022-11-03	14	18.21	11		18.21				23.04	22.5					38.09	41	37.6
ch407	Male	7	2022-10-22 12:56:00	2022-11-06 10:39:00	15	19.79	11		41	41	19.79	26.25		29.73			30.07		41	35.27		41
ch408	Female	7	2022-10-22 17:03:00	2022-11-09 08:29:00	18	28.34	12		41			41		28.34	33.63	33.16	28.93			35.16			41		41
ch409	Female	7	2022-10-25 23:02:00	2022-11-03	9	28.45	7		30.13					28.45	41	39.27
ch410	Female	7	2022-10-27 13:17:00	2022-11-05 09:29:00	9	25.15	7		36.25				35.68	25.15	35.17	41
ch411	Male	7	2022-10-31 19:34:00	2022-11-09 08:49:00	9	24.85	6		24.85					37.51		41
ch412	Male	7	2022-11-02 14:25:00	2022-11-15 08:23:00	13	29.26	11	35.62			29.26			41		30.77	32.04		37.44	37.57
ch413	Female	7	2022-11-04 23:39:00	2022-11-14 09:01:00	10	23.42	7		32.87			23.42			36.35		41
ch414	Female	7	2022-11-07 14:02:00	2022-11-17 09:52:00	10	29.24	4		29.24			41			41		41
ch415	Female	7	2022-11-11	2022-11-20	9	34.36	6	34.36						41		41
ch416	Female	7	2022-11-11	2022-11-22	11	36.04	1		41	36.04					38.33	41
ch418	Male	7	2022-11-12	2022-11-23	11	34.48	7		34.48						41		41	41
ch419	Female	7	2022-11-16	2022-11-24	8	36.06	1		36.06			41		41	41
ch420	Male	7	2022-11-16	2022-12-01	15	24.57	5		24.57				41		41			37.71		41		41
ch422	Male	7	2022-11-17	2022-11-26	9	29.07	7		29.07						41	41
ch423	Male	7	2022-11-18	2022-11-27	9	19.33	7	19.33					41	34.13	39.11	41
ch424	Male	7	2022-11-19	2022-11-27	8	37.98	1		41				37.98		41
ch425	Male	7	2022-11-26	2022-12-04	8	34.15	6		34.15					41	41
ch427	Male	8	2022-10-09 08:36:00	2022-10-23 08:37:00	14	25.28	10	41	41	41	36.43			25.28	41	31.98		36.24		41	41
ch428	Male	8	2022-10-13 10:59:00	2022-10-22 08:51:00	9	19.23	7		19.23	22.04	38.74		26.53		35.05	41
ch429	Male	8	2022-10-18 13:18:00	2022-11-06 08:09:00	19	17.35	15			17.35				33.03	29.04		32.43		32.49		30.83		41	41		41
ch430	Male	8	2022-10-18 18:41:00	2022-11-06 08:08:00	19	20.68	12		34.31	41				29.06		34.7	20.68			41		41		41		41
ch431	Female	8	2022-10-19 02:19:00	2022-11-04	16	23.71	5	35.96	38.16	23.71			41	41	41		41		41		41		41
ch432	Male	8	2022-10-20 00:19:00	2022-11-03	14	20.1	4		20.1			41			41			41		41	41
ch433	Female	8	2022-10-20 00:19:00	2022-11-02	13	28.42	2	28.42	33.94	36.15		36.51		41					41	41
ch434	Male	8	2022-10-20 00:19:00	2022-11-02	13	29.33	3		32.4		35.27			37.27	41			29.33	35.36	41
ch435	Male	8	2022-10-21 17:49:00	2022-11-05 09:02:00	15	22.06	12		37.28			22.06			32.24	39.99		34.62		41		41
ch436	Female	8	2022-10-21 22:04:00	2022-11-06 09:35:00	16	20.49	13		41	36.47	20.7			20.49				23.02			36.25		41
ch437	Male	8	2022-10-23 15:18:00	2022-11-05 09:48:00	13	29.01	11		31.38						29.01				41	41
ch438	Male	8	2022-10-27 18:21:00	2022-11-14 10:34:00	18	20.98	15		30.65				27.83			24.35			20.98		35.26	28.96	35.38	41	39.93
ch439	Female	8	2022-10-28 13:05:00	2022-11-13 09:16:00	16	25.91	10	25.91				33.98			31.07			36.24		41	41		41
ch440	Female	8	2022-10-29 22:30:00	2022-11-07 10:17:00	9	28.97	5		28.97				41		41	41
ch441	Male	8	2022-10-30 22:34:00	2022-11-14 08:58:00	15	20.98	13		20.98			23.4		33.64		34.48		33.84		34.24	41	41
ch442	Female	8	2022-10-31 12:39:00	2022-11-15 13:23:00	15	30.03	8	30.03						34.67		41		41	41		41	41
ch443	Female	8	2022-11-01 14:06:00	2022-11-18 08:52:00	17	27.13	6	29.77			27.13			37.87		39.2							41	41
ch444	Female	8	2022-11-02 14:02:00	2022-11-11 08:37:00	9	27.14	4	27.14				36.97		36.05		39.74
ch445	Female	8	2022-11-03 07:43:00	2022-11-16 09:40:00	13	25.3	10	25.3				32.89		27.47				36.32		41
ch446	Female	8	2022-11-04 19:28:00	2022-11-18 08:53:00	14	22.38	11		22.38			41			30.03				39.31		35.3
ch447	Male	8	2022-11-06	2022-11-25	19	28.93	3	28.93			36.36		41		41		41		41						41	41
ch448	Male	8	2022-11-06	2022-11-20	14	24.16	10	28.49			24.16				31.85			38.28		41	39.39
ch449	Male	8	2022-11-09	2022-11-25	16	26.42	12	34.65						26.42						41			41
ch450	Male	8	2022-11-09	2022-11-20	11	20.5	6		41	20.5				37.06		41		41
ch451	Female	8	2022-11-11	2022-11-29	18	31.28	13	33.07			41		41		34.04			31.28			41		41		41
ch452	Female	8	2022-11-12	2022-11-26	14	34.58	6	34.58						38.44			41		41		41
ch454	Male	8	2022-11-12	2022-11-28	16	35.15	1		41						35.15		41				41		41
ch455	Male	8	2022-11-13	2022-12-02	19	12.29	17		12.29					33.12	34.98		30.11	33.91	29.48		32.89	41	41	34.91	37.07	41
ch456	Male	8	2022-11-17	2022-11-30	13	21.23	4		21.23			41			36.04					41
ch457	Male	8	2022-11-24	2022-12-03	9	31.49	6	31.49				32.28		41		41
ch458	Female	8	2022-11-25	2022-12-04	9	29.8	6		29.8					41		41
ch459	Female	9	2022-10-10	2022-10-25 08:53:00	17	18.55	13	27.03	23.75	18.55	22.67	27.53	41		33.98		41		34.93		41		41	41			41					41
ch460	Female	9	2022-10-16 05:41:00	2022-11-04	19	28.1	9	28.1	41	39.37			36.1		32.45		41		41		41			41		41
ch461	Female	9	2022-10-16 05:41:00	2022-10-24	8	36.52	1		36.77	41	36.52			41	38.11
ch462	Female	9	2022-10-16 05:41:00	2022-10-29	13	28.56	10	28.56	32.17	41				32.1	33.23			41		39.2
ch463	Male	9	2022-10-17 06:36:00	2022-10-30	13	17.14	5	23.76	17.14	25.33			41		41				41	41
ch464	Female	9	2022-10-17 10:55:00	2022-11-08 14:00:00	22	14.28	6	14.28	35.03	33.6				41		41		41		41		41	41		41			41	41
ch465	Female	9	2022-10-18 03:25:00	2022-10-27	9	19.48	7	29.34	19.48	37.84			31.02		35.63	41
ch466	Male	9	2022-10-20 00:19:00	2022-11-03	14	29.28	12	30.93	35.06	30.13		35.38		34.59	33.95	35.37	29.28		34.92	39.99	41
ch467	Male	9	2022-10-20 00:19:00	2022-11-03	14	23.3	9		23.3				28.42	30.29	34.83		37.75	38.08			41
ch468	Female	9	2022-10-20 17:30:00	2022-11-09 08:27:00	20	35.78	1		38.2			41				41			35.78			41		41		41	41
ch469	Male	9	2022-10-28 09:56:00	2022-11-07 10:39:00	10	37.53	1	41				38.52		37.53			41
ch470	Female	9	2022-10-30 12:10:00	2022-11-13 08:23:00	14	36.44	1		41	41	36.44	41	41	41						41	41
ch471	Female	9	2022-10-30 18:51:00	2022-11-15 09:08:00	16	19.24	8		41		19.24					41			36.86		41		41
ch472	Female	9	2022-10-30 18:53:00	2022-11-15 09:28:00	16	18.3	10		18.3					28.86				37.33			36.41		41
ch473	Female	9	2022-11-01 04:01:00	2022-11-16 09:23:00	15	21.44	6	21.44						35.18		39.58						41
ch474	Male	9	2022-11-01 12:26:00	2022-11-13 08:18:00	12	21.53	9	21.53			24.09			25.83			41		41
ch475	Female	9	2022-11-06 23:36:00	2022-11-18 09:18:00	12	33.1	6		33.1					41					41
ch476	Male	9	2022-11-10	2022-11-30	20	23.25	14		23.25						41		41				33.94	41	41				41
ch477	Female	9	2022-11-11	2022-11-20	9	32.58	6	32.58						41		41
ch478	Male	9	2022-11-11	2022-11-19	8	33.77	6		33.77					39.25	41
ch479	Male	9	2022-11-11	2022-11-27	16	30.99	7		41		41		30.99		41			41			41		41
ch480	Female	9	2022-11-11	2022-11-29	18	36.55	1		41			41		41		41		41		41		41	39.06	36.55	41
ch481	Male	9	2022-11-11	2022-11-22	11	18.57	6		18.57					41		38.99	37.49	38.8
ch482	Female	9	2022-11-13	2022-11-24	11	20.74	7		20.74			22.18			41		37.4	41
ch483	Male	9	2022-11-13	2022-11-30	17	21.17	8		21.17					32.56		41		36.65		41		41	41	41
ch484	Female	9	2022-11-14	2022-11-24	10	19.65	5		19.65				38.18		41		41
ch485	Male	9	2022-11-19	2022-11-27	8	35.18	1		41		35.18		39.67		38.62
ch486	Female	9	2022-11-20	2022-12-03	13	21.23	6		21.23					41		41			41	41
ch487	Male	9	2022-11-21	2022-12-04	13	21.86	6		21.86					41					41	41
ch489	Male	9	2022-11-24	2022-12-04	10	24.17	4		24.17			41		41		41	41
ch490	Female	9	2022-11-25	2022-12-04	9	24.26	7	24.26			41		41	31.56	41	41
ch491	Male	10	2022-10-17 06:36:00	2022-10-28	11	17.57	6	41	17.57	27.84	32.53			41	41		41	41
ch492	Male	10	2022-10-18 17:20:00	2022-11-05 08:44:00	18	26.24	15		32.72	36.9				26.24			28.74		32.63		31.71		41		41
ch493	Male	10	2022-10-20 00:19:00	2022-11-04	15	25.21	12		25.21					31.51		41		34.4		41		41
ch494	Male	10	2022-10-21 06:44:00	2022-11-06 10:16:00	16	27.64	10	27.64		29.61		38.51		28.05		31.83		41		35.78		36.96	41
ch495	Male	10	2022-10-23 11:55:00	2022-11-04	12	22.3	10		22.3					41	25.99			36.91	41
ch496	Male	10	2022-10-23 23:52:00	2022-11-08 08:39:00	16	15.38	11		15.38			19.08			31.43		34.69		36.58			41	41
ch497	Male	10	2022-10-24 11:16:00	2022-11-06 09:33:00	13	27.71	11		29.47					30.4	27.71				41	41
ch498	Male	10	2022-10-26 10:08:00	2022-11-06 13:43:00	11	26.29	9		41		26.29						41	41
ch499	Female	10	2022-10-27 05:43:00	2022-11-07 11:55:00	11	23.81	8	38.68				23.81				36.93		37.78
ch500	Male	10	2022-10-27 22:21:00	2022-11-15 13:04:00	19	34.46	6		34.46					35.35			41			41		41		41		41
ch501	Male	10	2022-10-28 04:18:00	2022-11-06 11:48:00	9	25.75	7	32.41				25.75		34.27	41	41
ch502	Male	10	2022-10-28 19:20:00	2022-11-11 09:18:00	14	16.2	11		16.2						33.56		34.86		37.05		39.93
ch503	Female	10	2022-10-28 23:27:00	2022-11-16 09:10:00	19	23.75	14		37						23.75			30.44		33.39	32.85	36.2		39.1		41
ch504	Male	10	2022-10-31 14:48:00	2022-11-15 08:25:00	15	24.08	13	31.94			35.78				38.28		24.08			34.13	41	41
ch505	Female	10	2022-11-01 06:09:00	2022-11-17 11:10:00	16	20.56	9	29.5			20.56			25.67			41		37.41		41		41
ch506	Female	10	2022-11-02	2022-11-21	19	20.91	15		41					20.91				29.08			31.41		41		41	41
ch507	Male	10	2022-11-05 15:58:00	2022-11-13 08:59:00	8	37.25	1		41	38.53				37.25	41
ch508	Male	10	2022-11-06 17:11:00	2022-11-17 09:35:00	11	23.21	6		37.68			23.21		41			39.18	41
ch509	Female	10	2022-11-09	2022-11-23	14	34.29	12		39.93						41		34.29			41	41
ch510	Female	10	2022-11-09	2022-11-30	21	18.48	11		18.48				38.22		39.14		32.74		38.41		41		38.19	41		41		41
ch511	Female	10	2022-11-10	2022-11-19	9	38	1		38		41			38.72		41
ch512	Female	10	2022-11-12	2022-11-22	10	21.79	7	21.79					31.13		39.16		41
ch513	Male	10	2022-11-12	2022-11-23	11	22.51	7		22.51				34.52		41		41	41
ch514	Female	10	2022-11-15	2022-11-26	11	35.74	1		35.74					41		41		41
ch515	Female	10	2022-11-17	2022-11-30	13	34.08	4		34.08			41			41					41
ch516	Male	10	2022-11-20	2022-12-03	13	20.7	10		20.7					38.63		41	31.1	37.92	41	41
ch517	Female	10	2022-11-21	2022-12-02	11	35.53	1		36.33			36.06			35.53			41
ch520	Male	11	2022-10-16 05:41:00	2022-10-28	12	12.99	9	15.34	12.99	18.08	18.69	20.33	41		34.55		38.09	36.42	41
ch521	Male	11	2022-10-16 05:41:00	2022-11-01	16	16.78	14		18.03	16.78	21.09			27.05			29.82		36.09		34.68	36.39	39.14
ch522	Male	11	2022-10-16 23:57:00	2022-11-07 17:30:00	22	16.41	8		16.41	19.13	19.39					41		38.81						41	41		41		41
ch523	Male	11	2022-10-17 06:36:00	2022-11-03	17	20.6	10	20.6	26.46	24.71		24.65			31.45			35.64		41	30.2	34	41	37.94
ch524	Female	11	2022-10-18 03:25:00	2022-11-03	16	20.12	14	31.76	20.12	23.13			29.05			29.35		31.43		34.42		41	41
ch525	Male	11	2022-10-20 00:19:00	2022-10-30	10	27.93	8		35.28			27.93		32.44		36.18	35.01
ch526	Male	11	2022-10-21 01:51:00	2022-11-09 09:20:00	19	27.08	5	38.44	38.29	32.13	27.08		41	38.87	30.82	33.41			41		41		41	41		38.49
ch527	Male	11	2022-10-21 11:37:00	2022-10-31	10	16.61	8		16.61					26.92		41	37.07
ch528	Male	11	2022-10-22 07:08:00	2022-11-18 08:32:00	27	30.25	9		31.37					30.25			39.75			41	41			41	41		41			41			41
ch529	Female	11	2022-10-22 17:00:00	2022-11-09 08:29:00	18	25.57	7		37.26			25.57			41					41			41		41
ch530	Male	11	2022-10-23 01:03:00	2022-11-10 08:42:00	18	13.64	12		31.04	13.64		25.5		27.01		30.4		30.47		41		36.6		41	37.73
ch531	Female	11	2022-10-23 01:25:00	2022-11-07 12:03:00	15	25.01	12	25.01			36.13		32.26	27.49				33.08		37.21		35.02
ch532	Female	11	2022-10-23 23:23:00	2022-11-05 09:30:00	13	24.54	3		24.54	29.4	35.72			36.91			35.48		41	41
ch533	Female	11	2022-10-25 21:26:00	2022-11-03	9	26.75	7		26.75					34.44	41	41
ch534	Male	11	2022-10-27 05:35:00	2022-11-07 11:54:00	11	16.75	7	16.75			28.53				35.3		36.81	38.18
ch535	Male	11	2022-10-27 18:47:00	2022-11-15 08:45:00	19	23.32	11		29.63		25.14		23.32		29.76		33.31		37.14					41		37.19
ch536	Female	11	2022-10-29 07:04:00	2022-11-18 08:35:00	20	30.9	6		30.9					41				38.14			41		37.46		41		41
ch537	Male	11	2022-10-31 18:14:00	2022-11-14 08:51:00	14	21.91	6		21.91					39.97			41		41		41
ch538	Female	11	2022-11-04 17:16:00	2022-11-14 09:53:00	10	21.05	7		21.05			38.56		31.27	41		41
ch539	Female	11	2022-11-06 16:42:00	2022-11-15 13:08:00	9	15.83	6		15.83					41		38.36
ch540	Male	11	2022-11-07	2022-11-19	12	31.69	4		31.69			38.04		36.63			38.02		36.4
ch541	Female	11	2022-11-10	2022-11-19	9	31.17	6	31.17						41		38.14
ch542	Male	11	2022-11-10	2022-11-19	9	31.7	6		31.7					41		41
ch543	Female	11	2022-11-10	2022-11-23	13	29.2	10		34.19					29.2				35.6		41
ch544	Male	11	2022-11-11	2022-11-25	14	32.65	6	32.65						41			41		41		41
ch545	Male	11	2022-11-14	2022-11-28	14	24.17	10		24.17	26.7					27.2			41	41		41
ch546	Female	11	2022-11-15	2022-11-30	15	35.55	1		37.3					41			35.6		35.55	41		41
ch547	Male	11	2022-11-17	2022-11-29	12	21.85	7		21.85					31.09	35.01		37.13		41
ch548	Female	11	2022-11-20	2022-12-04	14	19.09	12		19.09					36.47		39	32.93	34.5	31.05	41	41
ch549	Female	12	2022-10-18 03:48:00	2022-11-05 09:17:00	18	14.13	14	14.13		21.47				34.32	25.76			32.38		31.66		41	41		41
ch550	Male	12	2022-10-19 02:19:00	2022-10-29	10	19.62	6	41			19.62	28.47		35.17		39	39.24
ch551	Female	12	2022-10-21 05:58:00	2022-11-06 08:25:00	16	16.21	14	16.21			18.39			27.47			34.19		34.89	33.54	34.8	41	41
ch552	Female	12	2022-10-21 11:37:00	2022-11-04	14	17.64	11	17.64			22.41			27.28		29.59			36.04		41
ch553	Female	12	2022-10-27 22:18:00	2022-11-15 13:05:00	19	18.06	16		18.06					25.85			41			41		31.94		41		41
ch554	Female	12	2022-10-28 21:53:00	2022-11-15 09:05:00	18	20.28	12		20.28					35.55	32.78		36.24	31.78		37.92		35.71		41	41
ch555	Male	12	2022-10-29 03:50:00	2022-11-14 10:58:00	16	20.97	14	22.33				20.97					34.05		32.2			41	41
ch556	Female	12	2022-10-29 03:58:00	2022-11-09 08:56:00	11	26.7	9	26.7			28.19			31.02			39.06	35.64
ch557	Female	12	2022-10-29 04:45:00	2022-11-09 09:56:00	11	19.14	9	19.14						27.14			36.53	39.23
ch558	Female	12	2022-10-29 04:54:00	2022-11-17 08:43:00	19	25.9	13	25.9						38.22			41		34.87		37.17			38.51	41	41
ch559	Female	12	2022-10-29 04:57:00	2022-11-10 10:55:00	12	26.21	9	26.21						34.23			41		41
ch560	Male	12	2022-10-29 15:00:00	2022-11-07 10:25:00	9	32.93	7	32.93				41		34.17	41	38.17
ch561	Female	12	2022-10-29 15:51:00	2022-11-17 10:50:00	19	24.36	17	30.6				33.68		29.35			30.73		33.68		24.36				41	41
ch562	Female	12	2022-10-29 15:53:00	2022-11-10 09:16:00	12	24.15	19	25.61				34.35		24.15			35.07		35.16
ch563	Male	12	2022-10-29 20:54:00	2022-11-16 10:39:00	18	28.25	9		35.31			35.21		28.25			37.31		41						38.54
ch564	Female	12	2022-10-30 00:27:00	2022-11-17 10:51:00	18	23.01	11	23.01				41		33.76		30.7			35.25		36.41		38.59		41
ch565	Male	12	2022-10-30 01:58:00	2022-11-16 09:41:00	17	19.42	9	19.42			24.25			28.23			37.24			41		41		41
ch566	Female	12	2022-10-30 16:43:00	2022-11-10 08:44:00	11	23.16	6		23.16					35.34		41		38.82
ch567	Female	12	2022-10-31 01:24:00	2022-11-15 09:02:00	15	28.08	12	34.25					28.08				32.68			37.08		41
ch568	Female	12	2022-11-02 12:07:00	2022-11-15 08:16:00	13	34.24	11		41	36.35					39.55	34.24			38.18	36.56
ch569	Male	12	2022-11-02 13:56:00	2022-11-18 08:30:00	16	21.75	13		21.75					41			41		32.96		41		37.9
ch570	Male	12	2022-11-02 19:05:00	2022-11-14 08:42:00	12	32.85	9		32.87				32.85		34.12		36.76		41
ch571	Male	12	2022-11-06	2022-11-21	15	21.58	12		21.58					35.95			29.63			37.94		41
ch572	Female	12	2022-11-08	2022-11-22	14	27.67	12		27.67					34.06				33		41	41
ch573	Female	12	2022-11-19	2022-11-27	8	34.31	5		34.31				41		35.17
ch575	Female	12	2022-11-24	2022-12-03	9	34.03	4	34.03				35.71		35.16		41
ch576	Male	13	2022-10-17 06:36:00	2022-11-04	18	13	16		13	17.04				26.01			27.22			28.83		36.04	34.83	35.56	36.87
ch577	Male	13	2022-10-21 15:08:00	2022-11-06 12:36:00	16	25.1	10		25.1					41		33.71		41		36.55		41	41
ch578	Male	13	2022-10-21 18:06:00	2022-11-08 09:37:00	18	15.78	16		15.78			24.64			23.95			27.87			34.07			41	37.45
ch579	Female	13	2022-10-24 16:12:00	2022-11-07 09:16:00	14	21.03	12		21.03					22.15			37.59	30.45		38.36	36.27
ch580	Female	13	2022-10-27 07:51:00	2022-11-11 09:45:00	15	21.53	13	23.16				21.53			26.92			35.04		31.02	41	41
ch581	Female	13	2022-10-28 10:05:00	2022-11-12 09:15:00	15	24.36	13	24.39				24.36			33.39		32.03		41	34.22	41	41
ch582	Male	13	2022-10-29 04:42:00	2022-11-07 08:27:00	9	21.31	6		21.31					39.49		41
ch583	Male	13	2022-10-29 09:27:00	2022-11-11 08:33:00	13	22.7	10	22.7							33.22			38.58		35.71
ch584	Female	13	2022-10-30 04:45:00	2022-11-13 09:16:00	14	21.22	11	25.31			21.22		29.32			27.79			41		41
ch585	Male	13	2022-10-31 09:32:00	2022-11-17 09:50:00	17	16.29	7	33.56	16.29			25.71			39.95			41		35.38		41		41
ch586	Male	13	2022-11-08	2022-11-29	21	28.01	18				28.01						33.47			41		33.7		34.64		36.54		41
ch587	Male	13	2022-11-09	2022-11-24	15	31.95	12		34.75					31.95		33.25		34.91		41		41
ch588	Female	13	2022-11-11	2022-11-24	13	25.28	5	25.28					35.11		36.43		41			37.62
ch589	Male	13	2022-11-11	2022-11-24	13	33.22	6		33.22					35.94			41		41	41
ch590	Female	13	2022-11-13	2022-11-25	12	30.17	6		30.17					41		41		41	41
ch591	Male	13	2022-11-15	2022-11-29	14	27.82	6		27.82					41			35.05		36.05		41
ch592	Male	13	2022-11-16	2022-11-28	12	32.39	4		32.39			39.06		37.1		39.12	39.71	37.52	41
ch593	Male	13	2022-11-17	2022-12-03	16	21.09	5	21.09					35.7						41		41		41
ch594	Female	13	2022-11-17	2022-12-02	15	26.96	13		26.96					37.3				32.56			41	41
ch595	Male	13	2022-11-20	2022-12-03	13	20.78	6		20.78					41		41			41	41
ch596	Female	13	2022-11-20	2022-11-30	10	25.48	8		37.07				25.48			41	41
ch597	Female	13	2022-11-26	2022-12-04	8	27.74	4		27.74			41		41	41
ch598	Female	14	2022-10-16 05:41:00	2022-10-28	12	16.01	10	16.01	21.65		23.33			31.84	32.49	24.48		37.01	41
ch599	Female	14	2022-10-19 02:19:00	2022-10-31	12	18.07	9		18.07					29			36.92		39.16
ch600	Male	14	2022-10-21 15:43:00	2022-11-06 15:10:00	16	30.07	14		41					37.2		35.31		41		30.07		41	41
ch601	Male	14	2022-10-27 18:54:00	2022-11-15 08:44:00	19	25.69	16		38.18		29.32		25.69		31.81		27.14		29.88		29.28			34.69	37.06	41
ch602	Male	14	2022-10-28	2022-11-20	23	24.11	21		36.19		41				41			27.95		24.11			36.13	31.5	41	33.85	28.97		38.53	41
ch603	Male	14	2022-10-28 13:47:00	2022-11-14 09:07:00	17	20.94	14	34.48						20.94				26.86				41		41
ch604	Male	14	2022-10-28 18:25:00	2022-11-09 09:57:00	12	16.17	9		16.17						32.06		38.1		38.5
ch605	Female	14	2022-10-28 21:51:00	2022-11-15 13:11:00	18	15.33	13		15.33					26			37.14	31.9			39.77	37.76		41	41
ch606	Male	14	2022-10-30 19:43:00	2022-11-11 08:51:00	12	22.52	9		22.52					28.63			35.68		39.04
ch607	Female	14	2022-10-31 09:35:00	2022-11-17 09:38:00	17	18.02	14	18.02				25.44			26.2			41		34.47		41		41
ch608	Female	14	2022-10-31 19:44:00	2022-11-13 09:09:00	13	15.37	10		15.65		15.37			41		33.19		41		41
ch609	Male	14	2022-11-01 01:09:00	2022-11-16 14:50:00	15	16.49	13	16.49		16.69		28.38		28.79		39.13		31.35			35.57	41
ch610	Male	14	2022-11-10	2022-11-29	19	17.98	15		17.98						29.99		31.52		25.71		33.17	34.82	36.24	35.83	38.18	41
ch611	Male	14	2022-11-22	2022-11-30	8	34.59	5	34.59					41		41
ch612	Male	15	2022-10-03 15:05:00	2022-10-16 08:37:00	13	16.89	11	23.57	16.89	21.06	27.27			34.63	35.07	27.06	27.65		41	38.87				39.89				38.65
ch613	Female	15	2022-10-20 04:06:00	2022-10-28 13:00:00	8	20.32	6	21.88	20.32		28.72			35.21	41
ch614	Female	15	2022-10-30 12:24:00	2022-11-14 09:27:00	15	16.55	13		24.25	19.27	16.55	19.86		21.59					34.72		37.51	41
ch615	Female	15	2022-10-30 20:05:00	2022-11-17 08:46:00	18	29.29	14		33.38					29.29				34.7			33.77		35.48		39.22
ch616	Female	15	2022-10-31 09:10:00	2022-11-16 09:16:00	16	19.37	13	19.37				21.66				28.97			31.13		41		41
ch617	Female	15	2022-10-31 09:24:00	2022-11-10 15:00:00	10	26.11	8	33.95	41				30.93	26.11	32.11	41	41
ch618	Male	15	2022-11-06	2022-11-22	16	16.14	13		16.14					26.9			35.12	29.82			41	41	41
ch619	Female	15	2022-11-06	2022-11-20	14	16.61	11		16.61					33.85		25.32			35.43		36.91
ch620	Male	15	2022-11-09	2022-11-30	21	25.74	19		33.54					32.21		33.63	34.36	25.74			36.45	30.68		41	34.71	33.14	39.11	41
ch621	Male	15	2022-11-09	2022-11-26	17	25.79	15		32.92					25.79				32.99		36.81	31.68		41	41
ch622	Female	15	2022-11-09	2022-11-25	16	21.44	9		29.25				21.44				37.37		41		37.69		41
ch623	Male	15	2022-11-17	2022-11-23	6	30.83	4		33.85	33.54	30.83	41	41
ch624	Female	15	2022-11-18	2022-11-26	8	27.79	5	27.79			34.66		36.11		38
ch625	Male	16	2022-10-06 02:33:00	2022-10-17 10:05:00	11	15.18	9	15.18	17.3	19.19	19.13	23.46	26.5	31.85	32.73	32.07	36.09	37.06
ch626	Female	16	2022-10-21 08:03:00	2022-11-07 09:11:00	17	22.58	12	22.58						34.16		33.61				41			41	41
ch627	Female	16	2022-10-22 23:39:00	2022-11-07 11:18:00	16	11.83	14			11.83				36.21	27.15			27.77				41	41
ch628	Female	16	2022-10-24 07:23:00	2022-11-07 09:14:00	14	21.03	12	21.03						32.01			30.84	33.76	33.19	41	41
ch629	Female	16	2022-10-30 07:20:00	2022-11-13 09:07:00	14	19.26	11	26.87		19.26			20.04			28.88			37.11		41
ch630	Male	16	2022-11-01 13:49:00	2022-11-13 11:09:00	12	29.15	8		29.27				29.15			39.52			41
ch631	Female	16	2022-11-06	2022-11-29	23	27.59	21		29.31					27.59			29.81			31.45		41		32.54		33.2		34.08	41	41
ch632	Female	16	2022-11-21	2022-11-30	9	31.46	4		41	31.46		38.44		41	41	41
ch633	Female	17	2022-10-15 09:57:00	2022-10-28 09:54:00	13	15.98	10	20.15	15.98	25.5				31.24		34.9		41		41
ch634	Male	17	2022-10-17 23:31:00	2022-11-09 08:14:00	23	15.19	18		15.19	20.61		23.11				34.85	32.17	30.41					26.27			41		41		41
ch635	Female	17	2022-10-19 00:52:00	2022-11-06 08:58:00	18	15.06	15		15.06					30.34	29.43			29.96			32.01		41		41
ch636	Female	17	2022-10-20 22:44:00	2022-11-04 09:40:00	15	20.43	13		23.83				20.43	23.17			39.28	31.6			41	41
ch637	Male	17	2022-10-20 23:52:00	2022-11-05 08:21:00	16	15.39	14		15.39			17.08		24.03			27.45			33.63		37.85	36.12
ch638	Female	17	2022-10-21 04:59:00	2022-11-03 08:54:00	13	13.89	11	13.89				22.23		31.14		34.32	36.45	34.58	41	41
ch639	Female	17	2022-10-21 23:46:00	2022-10-30 09:30:00	9	12.47	6		12.47					39.73		36.91
ch640	Male	17	2022-10-22 08:30:00	2022-11-05 08:19:00	14	15.3	11				15.3			21.11					41		41
ch641	Female	17	2022-10-24 20:30:00	2022-11-06 09:39:00	13	16.05	11		16.05					28.92			37.61	30.22	38.3	38.47
ch642	Male	17	2022-10-27 00:50:00	2022-11-06 09:06:00	10	24.15	7	24.47				24.15			36.24		41
ch643	Male	17	2022-10-27 07:41:00	2022-11-13 09:18:00	17	19.76	15	22.28				19.76				31.72		36.09		33.74	36.47	33.32	41	37.36
ch644	Female	17	2022-10-27 21:55:00	2022-11-10 08:56:00	14	20.42	12		38.5			20.42				31.13			34.1	35.49	37.61
ch645	Female	17	2022-11-03 04:10:00	2022-11-18 09:05:00	15	29.26	10	32.35						29.26				38.32		41		41
ch646	Female	17	2022-11-10	2022-11-23	13	25.56	11		30.34		37.34		28.94		38.15	31.09	25.56		36.47	37.24
ch647	Male	17	2022-11-10	2022-11-23	13	22.01	8		22.01		22.54		26.98		34.67	36.84	36.11		38.16	37.2
ch648	Male	17	2022-11-10	2022-11-19	9	15.42	6		15.42					36.99		37.41
ch649	Female	17	2022-11-11	2022-11-23	12	26.31	9	26.31						26.68			38.44		37.21
ch650	Male	17	2022-11-17	2022-11-27	10	26.27	8	26.28					26.27		34.49	38.62	37.84
ch651	Female	17	2022-11-18	2022-11-29	11	32.61	8		32.61					34.34		35.27	37.32	41
ch652	Male	17	2022-11-24	2022-12-04	10	24.26	8		31.7			29.75		24.26		39.13	41
ch653	Male	18	2022-10-03 08:46:00	2022-10-15 09:45:00	12	13.41	9	19.78	13.41	19.41		23.03			26.23		39.02		41
ch654	Female	18	2022-10-15 08:54:00	2022-10-29 09:52:00	14	19.16	11	19.16	20.46					25.67			30.43		35.45		37.81
ch655	Male	18	2022-10-18 20:21:00	2022-11-04 09:22:00	17	14.02	14		14.02	14.55				22.85			29.89			32.73		35.9		41
ch656	Female	18	2022-10-19 01:20:00	2022-11-06 09:02:00	18	21.5	15		21.5					22.95					32.93		33.44		39.76		41
ch657	Male	18	2022-10-19 03:09:00	2022-11-06 08:37:00	18	18.24	15		18.24					27.01			34.59		34.15		34.52		41		41
ch658	Female	18	2022-10-19 09:33:00	2022-11-03 09:06:00	15	15.55	11	27.87	15.55					26.5			34.11		36.3		41	41
ch659	Female	18	2022-10-20 22:42:00	2022-11-02 09:34:00	13	16.5	11		16.5				25.75	21.86					41	41
ch660	Female	18	2022-10-21 21:42:00	2022-11-06 08:57:00	16	18.7	14			18.7				26.9			34.56		41	32.08	33.2	36.03	41
ch661	Male	18	2022-10-22 00:10:00	2022-11-01 08:16:00	10	18.99	8		18.99					34.65		39.49	35.25
ch662	Male	18	2022-10-22 02:39:00	2022-11-03 08:33:00	12	20.6	10		20.6					31.19		31.23		41	37.54
ch663	Male	18	2022-10-23 03:53:00	2022-11-06 10:07:00	14	23.63	12	36.33						23.63						41	41
ch664	Male	18	2022-10-24 07:21:00	2022-11-06 09:32:00	13	16.55	11	16.55						21.56			39.22	31.75	41	41
ch665	Male	18	2022-10-25 03:48:00	2022-11-08 08:57:00	14	24.89	9	30.49				24.89		29.25			35.94		36.84		35.72
ch666	Female	18	2022-10-25 15:23:00	2022-11-07 09:20:00	13	23.01	11		23.56					23.01				34.44	41	37.56
ch667	Female	18	2022-10-27 09:53:00	2022-11-10 11:40:00	14	13.69	11		13.69				24			33.33		33.91	35.83		36.26
ch668	Male	18	2022-10-27 17:13:00	2022-11-16 09:36:00	20	26.91	18		27.24			27.96		35.82	32.09	26.91		35.37	33.49	33.79	35.88		39.59		34.38	41	41
ch669	Female	18	2022-10-27 17:58:00	2022-11-07 09:34:00	11	23.82	9		30.27		23.82			29.19		34.63	38.09	37.55
ch670	Female	18	2022-10-28 04:35:00	2022-11-07 09:51:00	10	23.72	8	31.18				23.72			32.41	39.08	39.77
ch671	Male	18	2022-10-28 13:41:00	2022-11-10 09:14:00	13	15.38	10	15.38						30.38		33.59		39.45		41
ch672	Male	18	2022-10-28 18:12:00	2022-11-11 18:05:00	14	14.9	9		14.9						32.95		35.17		39.57		35.43
ch673	Male	18	2022-10-29 01:18:00	2022-11-15 09:33:00	17	16.09	14	16.09							30.45		21.37					36.22		35.02
ch674	Male	18	2022-10-29 13:36:00	2022-11-17 09:17:00	19	19.35	16	19.35			24.23		29.06	27.12			25			33.78		33.65		39.25		36.57
ch675	Male	18	2022-11-03 23:31:00	2022-11-16 09:17:00	13	26.36	11		29.45					26.36			35.12	32.6	41	41
ch676	Female	18	2022-11-04	2022-11-23	19	17.09	17		17.09			27.67		23.71	30.59			35.96				32.75	41	32.13	35.04	41
ch677	Male	18	2022-11-05	2022-11-20	15	21.58	12		21.58				28.32			31.4				41		37.85
ch678	Female	18	2022-11-05 13:50:00	2022-11-17 08:38:00	12	17.07	10		17.07					29.54		34.27	34.62	39.42	37.85
ch679	Female	18	2022-11-05	2022-11-20	15	26.27	13		34.15					33.99		26.27				34.36	41	41
ch680	Female	18	2022-11-05 16:25:00	2022-11-13 08:39:00	8	35	6		35					41	41
ch681	Female	18	2022-11-05 20:05:00	2022-11-18 10:17:00	13	21.43	11		21.43			23.5			28.01		33.01		41	41
ch682	Female	18	2022-11-08	2022-11-24	16	20.63	13				20.63						29.25				41		35.62
ch683	Male	18	2022-11-13	2022-11-23	10	24.13	8				24.13					38.47	36.1
